# Supplementary material for: Time of exposure and assessment influence the mortality induced by insecticides against metabolic resistant mosquitoes
Source: Parasit Vectors. 2024 Mar 2;17:103. doi: 10.1186/s13071-024-06190-z (PMC10908098; doi:10.1186/s13071-024-06190-z)
Supplement: Supplementary file 4 — Additional file 4. Cone bioassay data on the time of exposure and assessment of mortality of laboratory-reared mosquitoes. [file 13071_2024_6190_MOESM4_ESM.xls]

## Sheet: Data
Date	SheetSerial	Performedby	Scoredby	Enteredby	TinyTagSN	Acclimitizationstart	Acclimitizationend	pbo_exposure	temperature	humidity	mosquitospecies	ageofmosquito	timepoint	Netcode	piecenumber	replicatenumber	teststart	testend	mosquitoesexposed	KD60	alive	dead	KD	mortality	experiment
2020-10-11	1	ISM	ABM	SHN	799889	17.3	18		26.4	72.8	2	3-5	24	10	0	1	18.01	18.04	5	0	5	0	0	0	1
2020-10-11	1	ISM	ABM	SHN	799889	17.3	18		26.4	72.8	2	3-5	24	10	0	2	18.01	18.04	5	0	5	0	0	0	1
2020-10-11	1	ISM	ABM	SHN	799889	17.3	18		26.4	72.8	2	3-5	24	10	0	3	18.01	18.04	5	0	5	0	0	0	1
2020-10-11	1	ISM	ABM	SHN	799889	17.3	18		26.4	72.8	2	3-5	24	10	0	4	18.01	18.04	5	0	5	0	0	0	1
2020-10-11	1	ISM	ABM	SHN	799889	17.3	18		26.4	72.8	2	3-5	24	10	2	1	18.02	18.05	5	5	2	3	100	60	1
2020-10-11	1	ISM	ABM	SHN	799889	17.3	18		26.4	72.8	2	3-5	24	10	2	2	18.02	18.05	5	5	4	1	100	20	1
2020-10-11	1	ISM	ABM	SHN	799889	17.3	18		26.4	72.8	2	3-5	24	10	2	3	18.02	18.05	5	5	1	4	100	80	1
2020-10-11	1	ISM	ABM	SHN	799889	17.3	18		26.4	72.8	2	3-5	24	10	2	4	18.03	18.06	5	5	1	4	100	80	1
2020-10-11	1	ISM	ABM	SHN	799889	17.3	18		26.4	72.8	2	3-5	24	10	4	1	18.03	18.06	5	5	3	2	100	40	1
2020-10-11	1	ISM	ABM	SHN	799889	17.3	18		26.4	72.8	2	3-5	24	10	4	2	18.03	18.06	5	5	2	3	100	60	1
2020-10-11	1	ISM	ABM	SHN	799889	17.3	18		26.4	72.8	2	3-5	24	10	4	3	18.03	18.06	5	5	2	3	100	60	1
2020-10-11	1	ISM	ABM	SHN	799889	17.3	18		26.4	72.8	2	3-5	24	10	4	4	18.03	18.06	5	5	2	3	100	60	1
2020-10-11	1	ISM	ABM	SHN	799889	17.3	18		26.4	72.8	2	3-5	24	10	5	1	18.04	18.07	5	5	2	3	100	60	1
2020-10-11	1	ISM	ABM	SHN	799889	17.3	18		26.4	72.8	2	3-5	24	10	5	2	18.04	18.07	5	5	1	4	100	80	1
2020-10-11	1	ISM	ABM	SHN	799889	17.3	18		26.4	72.8	2	3-5	24	10	5	3	18.04	18.07	5	5	1	4	100	80	1
2020-10-11	1	ISM	ABM	SHN	799889	17.3	18		26.4	72.8	2	3-5	24	10	5	4	18.04	18.07	5	5	0	5	100	100	1
2020-10-13	3	ISM	ABM	SHN	799886	17.3	18		27.1	68.5	2	3-5	48	10	0	1	18.01	18.04	5	0	5	0	0	0	1
2020-10-13	3	ISM	ABM	SHN	799886	17.3	18		27.1	68.5	2	3-5	48	10	0	2	18.01	18.04	5	0	5	0	0	0	1
2020-10-13	3	ISM	ABM	SHN	799886	17.3	18		27.1	68.5	2	3-5	48	10	0	3	18.01	18.04	5	0	5	0	0	0	1
2020-10-13	3	ISM	ABM	SHN	799886	17.3	18		27.1	68.5	2	3-5	48	10	0	4	18.01	18.04	5	0	5	0	0	0	1
2020-10-13	3	ISM	ABM	SHN	799886	17.3	18		27.1	68.5	2	3-5	48	10	2	1	18.02	18.05	5	5	2	3	100	60	1
2020-10-13	3	ISM	ABM	SHN	799886	17.3	18		27.1	68.5	2	3-5	48	10	2	2	18.02	18.05	5	5	4	1	100	20	1
2020-10-13	3	ISM	ABM	SHN	799886	17.3	18		27.1	68.5	2	3-5	48	10	2	3	18.02	18.05	5	5	1	4	100	80	1
2020-10-13	3	ISM	ABM	SHN	799886	17.3	18		27.1	68.5	2	3-5	48	10	2	4	18.03	18.06	5	5	1	4	100	80	1
2020-10-13	3	ISM	ABM	SHN	799886	17.3	18		27.1	68.5	2	3-5	48	10	4	1	18.03	18.06	5	5	3	2	100	40	1
2020-10-13	3	ISM	ABM	SHN	799886	17.3	18		27.1	68.5	2	3-5	48	10	4	2	18.03	18.06	5	5	2	3	100	60	1
2020-10-13	3	ISM	ABM	SHN	799886	17.3	18		27.1	68.5	2	3-5	48	10	4	3	18.03	18.06	5	5	2	3	100	60	1
2020-10-13	3	ISM	ABM	SHN	799886	17.3	18		27.1	68.5	2	3-5	48	10	4	4	18.03	18.06	5	5	1	4	100	80	1
2020-10-13	3	ISM	ABM	SHN	799886	17.3	18		27.1	68.5	2	3-5	48	10	5	1	18.04	18.07	5	5	2	3	100	60	1
2020-10-13	3	ISM	ABM	SHN	799886	17.3	18		27.1	68.5	2	3-5	48	10	5	2	18.04	18.07	5	5	1	4	100	80	1
2020-10-13	3	ISM	ABM	SHN	799886	17.3	18		27.1	68.5	2	3-5	48	10	5	3	18.04	18.07	5	5	2	3	100	60	1
2020-10-13	3	ISM	ABM	SHN	799886	17.3	18		27.1	68.5	2	3-5	48	10	5	4	18.04	18.07	5	5	0	5	100	100	1
2020-10-14	5	ISM	ABM	SHN	799886	17.3	18		26.9	72.3	2	3-5	72	10	0	1	18.01	18.04	5	0	5	0	0	0	1
2020-10-14	5	ISM	ABM	SHN	799886	17.3	18		26.9	72.3	2	3-5	72	10	0	2	18.01	18.04	5	0	5	0	0	0	1
2020-10-14	5	ISM	ABM	SHN	799886	17.3	18		26.9	72.3	2	3-5	72	10	0	3	18.01	18.04	5	0	5	0	0	0	1
2020-10-14	5	ISM	ABM	SHN	799886	17.3	18		26.9	72.3	2	3-5	72	10	0	4	18.01	18.04	5	0	5	0	0	0	1
2020-10-14	5	ISM	ABM	SHN	799886	17.3	18		26.9	72.3	2	3-5	72	10	2	1	18.02	18.05	5	5	2	3	100	60	1
2020-10-14	5	ISM	ABM	SHN	799886	17.3	18		26.9	72.3	2	3-5	72	10	2	2	18.02	18.05	5	5	4	1	100	20	1
2020-10-14	5	ISM	ABM	SHN	799886	17.3	18		26.9	72.3	2	3-5	72	10	2	3	18.02	18.05	5	5	1	4	100	80	1
2020-10-14	5	ISM	ABM	SHN	799886	17.3	18		26.9	72.3	2	3-5	72	10	2	4	18.03	18.06	5	5	1	4	100	80	1
2020-10-14	5	ISM	ABM	SHN	799886	17.3	18		26.9	72.3	2	3-5	72	10	4	1	18.03	18.06	5	5	3	2	100	40	1
2020-10-14	5	ISM	ABM	SHN	799886	17.3	18		26.9	72.3	2	3-5	72	10	4	2	18.03	18.06	5	5	2	3	100	60	1
2020-10-14	5	ISM	ABM	SHN	799886	17.3	18		26.9	72.3	2	3-5	72	10	4	3	18.03	18.06	5	5	1	4	100	80	1
2020-10-14	5	ISM	ABM	SHN	799886	17.3	18		26.9	72.3	2	3-5	72	10	4	4	18.03	18.06	5	5	1	4	100	80	1
2020-10-14	5	ISM	ABM	SHN	799886	17.3	18		26.9	72.3	2	3-5	72	10	5	1	18.04	18.07	5	5	2	3	100	60	1
2020-10-14	5	ISM	ABM	SHN	799886	17.3	18		26.9	72.3	2	3-5	72	10	5	2	18.04	18.07	5	5	1	4	100	80	1
2020-10-14	5	ISM	ABM	SHN	799886	17.3	18		26.9	72.3	2	3-5	72	10	5	3	18.04	18.07	5	5	1	4	100	80	1
2020-10-14	5	ISM	ABM	SHN	799886	17.3	18		26.9	72.3	2	3-5	72	10	5	4	18.04	18.07	5	5	0	5	100	100	1
2020-10-11	2	ISM	ABM	SHN	799889	17.3	18		26.4	72.2	2	3-5	24	10	0	5	18.07	18.1	5	0	5	0	0	0	1
2020-10-11	2	ISM	ABM	SHN	799889	17.3	18		26.4	72.2	2	3-5	24	10	0	6	18.07	18.1	5	0	5	0	0	0	1
2020-10-11	2	ISM	ABM	SHN	799889	17.3	18		26.4	72.2	2	3-5	24	10	0	7	18.07	18.1	5	0	5	0	0	0	1
2020-10-11	2	ISM	ABM	SHN	799889	17.3	18		26.4	72.2	2	3-5	24	10	0	8	18.07	18.1	5	0	5	0	0	0	1
2020-10-11	2	ISM	ABM	SHN	799889	17.3	18		26.4	72.2	2	3-5	24	10	2	5	18.08	18.11	5	5	1	4	100	80	1
2020-10-11	2	ISM	ABM	SHN	799889	17.3	18		26.4	72.2	2	3-5	24	10	2	6	18.08	18.11	5	5	0	5	100	100	1
2020-10-11	2	ISM	ABM	SHN	799889	17.3	18		26.4	72.2	2	3-5	24	10	2	7	18.08	18.11	5	5	2	3	100	60	1
2020-10-11	2	ISM	ABM	SHN	799889	17.3	18		26.4	72.2	2	3-5	24	10	2	8	18.09	18.12	5	5	1	4	100	80	1
2020-10-11	2	ISM	ABM	SHN	799889	17.3	18		26.4	72.2	2	3-5	24	10	4	5	18.09	18.12	5	5	1	4	100	80	1
2020-10-11	2	ISM	ABM	SHN	799889	17.3	18		26.4	72.2	2	3-5	24	10	4	6	18.09	18.12	5	5	1	4	100	80	1
2020-10-11	2	ISM	ABM	SHN	799889	17.3	18		26.4	72.2	2	3-5	24	10	4	7	18.09	18.12	5	5	1	4	100	80	1
2020-10-11	2	ISM	ABM	SHN	799889	17.3	18		26.4	72.2	2	3-5	24	10	4	8	18.09	18.12	5	5	2	3	100	60	1
2020-10-11	2	ISM	ABM	SHN	799889	17.3	18		26.4	72.2	2	3-5	24	10	5	5	18.09	18.12	5	5	1	4	100	80	1
2020-10-11	2	ISM	ABM	SHN	799889	17.3	18		26.4	72.2	2	3-5	24	10	5	6	18.1	18.13	5	5	1	4	100	80	1
2020-10-11	2	ISM	ABM	SHN	799889	17.3	18		26.4	72.2	2	3-5	24	10	5	7	18.1	18.13	5	5	1	4	100	80	1
2020-10-11	2	ISM	ABM	SHN	799889	17.3	18		26.4	72.2	2	3-5	24	10	5	8	18.1	18.13	5	5	2	3	100	60	1
2020-10-13	4	ISM	ABM	SHN	799886	17.3	18		27.1	68.5	2	3-5	48	10	0	5	18.07	18.1	5	0	5	0	0	0	1
2020-10-13	4	ISM	ABM	SHN	799886	17.3	18		27.1	68.5	2	3-5	48	10	0	6	18.07	18.1	5	0	5	0	0	0	1
2020-10-13	4	ISM	ABM	SHN	799886	17.3	18		27.1	68.5	2	3-5	48	10	0	7	18.07	18.1	5	0	5	0	0	0	1
2020-10-13	4	ISM	ABM	SHN	799886	17.3	18		27.1	68.5	2	3-5	48	10	0	8	18.07	18.1	5	0	5	0	0	0	1
2020-10-13	4	ISM	ABM	SHN	799886	17.3	18		27.1	68.5	2	3-5	48	10	2	5	18.08	18.11	5	5	1	4	100	80	1
2020-10-13	4	ISM	ABM	SHN	799886	17.3	18		27.1	68.5	2	3-5	48	10	2	6	18.08	18.11	5	5	0	5	100	100	1
2020-10-13	4	ISM	ABM	SHN	799886	17.3	18		27.1	68.5	2	3-5	48	10	2	7	18.08	18.11	5	5	2	3	100	60	1
2020-10-13	4	ISM	ABM	SHN	799886	17.3	18		27.1	68.5	2	3-5	48	10	2	8	18.09	18.12	5	5	1	4	100	80	1
2020-10-13	4	ISM	ABM	SHN	799886	17.3	18		27.1	68.5	2	3-5	48	10	4	5	18.09	18.12	5	5	1	4	100	80	1
2020-10-13	4	ISM	ABM	SHN	799886	17.3	18		27.1	68.5	2	3-5	48	10	4	6	18.09	18.12	5	5	1	4	100	80	1
2020-10-13	4	ISM	ABM	SHN	799886	17.3	18		27.1	68.5	2	3-5	48	10	4	7	18.09	18.12	5	5	1	4	100	80	1
2020-10-13	4	ISM	ABM	SHN	799886	17.3	18		27.1	68.5	2	3-5	48	10	4	8	18.09	18.12	5	5	2	3	100	60	1
2020-10-13	4	ISM	ABM	SHN	799886	17.3	18		27.1	68.5	2	3-5	48	10	5	5	18.09	18.12	5	5	1	4	100	80	1
2020-10-13	4	ISM	ABM	SHN	799886	17.3	18		27.1	68.5	2	3-5	48	10	5	6	18.1	18.13	5	5	1	4	100	80	1
2020-10-13	4	ISM	ABM	SHN	799886	17.3	18		27.1	68.5	2	3-5	48	10	5	7	18.1	18.13	5	5	1	4	100	80	1
2020-10-13	4	ISM	ABM	SHN	799886	17.3	18		27.1	68.5	2	3-5	48	10	5	8	18.1	18.13	5	5	2	3	100	60	1
2020-10-14	6	ISM	ABM	SHN	799886	17.3	18		26.9	71.7	2	3-5	72	10	0	5	18.07	18.1	5	0	5	0	0	0	1
2020-10-14	6	ISM	ABM	SHN	799886	17.3	18		26.9	71.7	2	3-5	72	10	0	6	18.07	18.1	5	0	5	0	0	0	1
2020-10-14	6	ISM	ABM	SHN	799886	17.3	18		26.9	71.7	2	3-5	72	10	0	7	18.07	18.1	5	0	5	0	0	0	1
2020-10-14	6	ISM	ABM	SHN	799886	17.3	18		26.9	71.7	2	3-5	72	10	0	8	18.07	18.1	5	0	5	0	0	0	1
2020-10-14	6	ISM	ABM	SHN	799886	17.3	18		26.9	71.7	2	3-5	72	10	2	5	18.08	18.11	5	5	0	5	100	100	1
2020-10-14	6	ISM	ABM	SHN	799886	17.3	18		26.9	71.7	2	3-5	72	10	2	6	18.08	18.11	5	5	0	5	100	100	1
2020-10-14	6	ISM	ABM	SHN	799886	17.3	18		26.9	71.7	2	3-5	72	10	2	7	18.08	18.11	5	5	0	5	100	100	1
2020-10-14	6	ISM	ABM	SHN	799886	17.3	18		26.9	71.7	2	3-5	72	10	2	8	18.09	18.12	5	5	1	4	100	80	1
2020-10-14	6	ISM	ABM	SHN	799886	17.3	18		26.9	71.7	2	3-5	72	10	4	5	18.09	18.12	5	5	0	5	100	100	1
2020-10-14	6	ISM	ABM	SHN	799886	17.3	18		26.9	71.7	2	3-5	72	10	4	6	18.09	18.12	5	5	1	4	100	80	1
2020-10-14	6	ISM	ABM	SHN	799886	17.3	18		26.9	71.7	2	3-5	72	10	4	7	18.09	18.12	5	5	0	5	100	100	1
2020-10-14	6	ISM	ABM	SHN	799886	17.3	18		26.9	71.7	2	3-5	72	10	4	8	18.09	18.12	5	5	1	4	100	80	1
2020-10-14	6	ISM	ABM	SHN	799886	17.3	18		26.9	71.7	2	3-5	72	10	5	5	18.09	18.12	5	5	1	4	100	80	1
2020-10-14	6	ISM	ABM	SHN	799886	17.3	18		26.9	71.7	2	3-5	72	10	5	6	18.1	18.13	5	5	0	5	100	100	1
2020-10-14	6	ISM	ABM	SHN	799886	17.3	18		26.9	71.7	2	3-5	72	10	5	7	18.1	18.13	5	5	1	4	100	80	1
2020-10-14	6	ISM	ABM	SHN	799886	17.3	18		26.9	71.7	2	3-5	72	10	5	8	18.1	18.13	5	5	2	3	100	60	1
2020-10-13	332	ISM	ABM	SHN	799889	17.3	18		26.6	69.4	2	3-5	24	1	0	5	18.33	18.36	5	0	5	0	0	0	1
2020-10-13	332	ISM	ABM	SHN	799889	17.3	18		26.6	69.4	2	3-5	24	1	0	6	18.33	18.36	5	0	5	0	0	0	1
2020-10-13	332	ISM	ABM	SHN	799889	17.3	18		26.6	69.4	2	3-5	24	1	0	7	18.33	18.36	5	0	5	0	0	0	1
2020-10-13	332	ISM	ABM	SHN	799889	17.3	18		26.6	69.4	2	3-5	24	1	0	8	18.33	18.36	5	0	5	0	0	0	1
2020-10-13	332	ISM	ABM	SHN	799889	17.3	18		26.6	69.4	2	3-5	24	1	2	5	18.33	18.36	5	5	0	5	100	100	1
2020-10-13	332	ISM	ABM	SHN	799889	17.3	18		26.6	69.4	2	3-5	24	1	2	6	18.34	18.37	5	5	0	5	100	100	1
2020-10-13	332	ISM	ABM	SHN	799889	17.3	18		26.6	69.4	2	3-5	24	1	2	7	18.34	18.37	5	5	0	5	100	100	1
2020-10-13	332	ISM	ABM	SHN	799889	17.3	18		26.6	69.4	2	3-5	24	1	2	8	18.34	18.37	5	5	1	4	100	80	1
2020-10-13	332	ISM	ABM	SHN	799889	17.3	18		26.6	69.4	2	3-5	24	1	4	5	18.34	18.37	5	5	1	4	100	80	1
2020-10-13	332	ISM	ABM	SHN	799889	17.3	18		26.6	69.4	2	3-5	24	1	4	6	18.34	18.37	5	5	2	3	100	60	1
2020-10-13	332	ISM	ABM	SHN	799889	17.3	18		26.6	69.4	2	3-5	24	1	4	7	18.35	18.38	5	5	2	3	100	60	1
2020-10-13	332	ISM	ABM	SHN	799889	17.3	18		26.6	69.4	2	3-5	24	1	4	8	18.35	18.38	5	5	2	3	100	60	1
2020-10-13	332	ISM	ABM	SHN	799889	17.3	18		26.6	69.4	2	3-5	24	1	5	5	18.35	18.38	5	5	0	5	100	100	1
2020-10-13	332	ISM	ABM	SHN	799889	17.3	18		26.6	69.4	2	3-5	24	1	5	6	18.35	18.38	5	5	1	4	100	80	1
2020-10-13	332	ISM	ABM	SHN	799889	17.3	18		26.6	69.4	2	3-5	24	1	5	7	18.35	18.38	5	5	0	5	100	100	1
2020-10-13	332	ISM	ABM	SHN	799889	17.3	18		26.6	69.4	2	3-5	24	1	5	8	18.36	18.39	5	5	0	5	100	100	1
2020-10-15	334	ISM	ABM	SHN	799886	17.3	18		27.1	69.3	2	3-5	48	1	0	5	18.33	18.36	5	0	5	0	0	0	1
2020-10-15	334	ISM	ABM	SHN	799886	17.3	18		27.1	69.3	2	3-5	48	1	0	6	18.33	18.36	5	0	5	0	0	0	1
2020-10-15	334	ISM	ABM	SHN	799886	17.3	18		27.1	69.3	2	3-5	48	1	0	7	18.33	18.36	5	0	5	0	0	0	1
2020-10-15	334	ISM	ABM	SHN	799886	17.3	18		27.1	69.3	2	3-5	48	1	0	8	18.33	18.36	5	0	5	0	0	0	1
2020-10-15	334	ISM	ABM	SHN	799886	17.3	18		27.1	69.3	2	3-5	48	1	2	5	18.33	18.36	5	5	0	5	100	100	1
2020-10-15	334	ISM	ABM	SHN	799886	17.3	18		27.1	69.3	2	3-5	48	1	2	6	18.34	18.37	5	5	0	5	100	100	1
2020-10-15	334	ISM	ABM	SHN	799886	17.3	18		27.1	69.3	2	3-5	48	1	2	7	18.34	18.37	5	5	0	5	100	100	1
2020-10-15	334	ISM	ABM	SHN	799886	17.3	18		27.1	69.3	2	3-5	48	1	2	8	18.34	18.37	5	5	1	4	100	80	1
2020-10-15	334	ISM	ABM	SHN	799886	17.3	18		27.1	69.3	2	3-5	48	1	4	5	18.34	18.37	5	5	1	4	100	80	1
2020-10-15	334	ISM	ABM	SHN	799886	17.3	18		27.1	69.3	2	3-5	48	1	4	6	18.34	18.37	5	5	2	3	100	60	1
2020-10-15	334	ISM	ABM	SHN	799886	17.3	18		27.1	69.3	2	3-5	48	1	4	7	18.35	18.38	5	5	2	3	100	60	1
2020-10-15	334	ISM	ABM	SHN	799886	17.3	18		27.1	69.3	2	3-5	48	1	4	8	18.35	18.38	5	5	2	3	100	60	1
2020-10-15	334	ISM	ABM	SHN	799886	17.3	18		27.1	69.3	2	3-5	48	1	5	5	18.35	18.38	5	5	0	5	100	100	1
2020-10-15	334	ISM	ABM	SHN	799886	17.3	18		27.1	69.3	2	3-5	48	1	5	6	18.35	18.38	5	5	1	4	100	80	1
2020-10-15	334	ISM	ABM	SHN	799886	17.3	18		27.1	69.3	2	3-5	48	1	5	7	18.35	18.38	5	5	0	5	100	100	1
2020-10-15	334	ISM	ABM	SHN	799886	17.3	18		27.1	69.3	2	3-5	48	1	5	8	18.36	18.39	5	5	0	5	100	100	1
2020-10-16	336	ISM	ABM	SHN	799886	17.3	18		27.3	67.5	2	3-5	72	1	0	5	18.33	18.36	5	0	5	0	0	0	1
2020-10-16	336	ISM	ABM	SHN	799886	17.3	18		27.3	67.5	2	3-5	72	1	0	6	18.33	18.36	5	0	5	0	0	0	1
2020-10-16	336	ISM	ABM	SHN	799886	17.3	18		27.3	67.5	2	3-5	72	1	0	7	18.33	18.36	5	0	5	0	0	0	1
2020-10-16	336	ISM	ABM	SHN	799886	17.3	18		27.3	67.5	2	3-5	72	1	0	8	18.33	18.36	5	0	5	0	0	0	1
2020-10-16	336	ISM	ABM	SHN	799886	17.3	18		27.3	67.5	2	3-5	72	1	2	5	18.33	18.36	5	5	0	5	100	100	1
2020-10-16	336	ISM	ABM	SHN	799886	17.3	18		27.3	67.5	2	3-5	72	1	2	6	18.34	18.37	5	5	0	5	100	100	1
2020-10-16	336	ISM	ABM	SHN	799886	17.3	18		27.3	67.5	2	3-5	72	1	2	7	18.34	18.37	5	5	0	5	100	100	1
2020-10-16	336	ISM	ABM	SHN	799886	17.3	18		27.3	67.5	2	3-5	72	1	2	8	18.34	18.37	5	5	1	4	100	80	1
2020-10-16	336	ISM	ABM	SHN	799886	17.3	18		27.3	67.5	2	3-5	72	1	4	5	18.34	18.37	5	5	0	5	100	100	1
2020-10-16	336	ISM	ABM	SHN	799886	17.3	18		27.3	67.5	2	3-5	72	1	4	6	18.34	18.37	5	5	1	4	100	80	1
2020-10-16	336	ISM	ABM	SHN	799886	17.3	18		27.3	67.5	2	3-5	72	1	4	7	18.35	18.38	5	5	2	3	100	60	1
2020-10-16	336	ISM	ABM	SHN	799886	17.3	18		27.3	67.5	2	3-5	72	1	4	8	18.35	18.38	5	5	2	3	100	60	1
2020-10-16	336	ISM	ABM	SHN	799886	17.3	18		27.3	67.5	2	3-5	72	1	5	5	18.35	18.38	5	5	0	5	100	100	1
2020-10-16	336	ISM	ABM	SHN	799886	17.3	18		27.3	67.5	2	3-5	72	1	5	6	18.35	18.38	5	5	1	4	100	80	1
2020-10-16	336	ISM	ABM	SHN	799886	17.3	18		27.3	67.5	2	3-5	72	1	5	7	18.35	18.38	5	5	0	5	100	100	1
2020-10-16	336	ISM	ABM	SHN	799886	17.3	18		27.3	67.5	2	3-5	72	1	5	8	18.36	18.39	5	5	0	5	100	100	1
2020-10-13	331	ISM	ABM	SHN	799889	17.3	18		26.6	70.3	2	3-5	24	1	0	1	18.25	18.28	5	0	5	0	0	0	1
2020-10-13	331	ISM	ABM	SHN	799889	17.3	18		26.6	70.3	2	3-5	24	1	0	2	18.25	18.28	5	0	5	0	0	0	1
2020-10-13	331	ISM	ABM	SHN	799889	17.3	18		26.6	70.3	2	3-5	24	1	0	3	18.25	18.28	5	0	5	0	0	0	1
2020-10-13	331	ISM	ABM	SHN	799889	17.3	18		26.6	70.3	2	3-5	24	1	0	4	18.25	18.28	5	0	5	0	0	0	1
2020-10-13	331	ISM	ABM	SHN	799889	17.3	18		26.6	70.3	2	3-5	24	1	2	1	18.26	18.29	5	5	0	5	100	100	1
2020-10-13	331	ISM	ABM	SHN	799889	17.3	18		26.6	70.3	2	3-5	24	1	2	2	18.26	18.29	5	5	0	5	100	100	1
2020-10-13	331	ISM	ABM	SHN	799889	17.3	18		26.6	70.3	2	3-5	24	1	2	3	18.26	18.29	5	5	0	5	100	100	1
2020-10-13	331	ISM	ABM	SHN	799889	17.3	18		26.6	70.3	2	3-5	24	1	2	4	18.26	18.29	5	5	2	3	100	60	1
2020-10-13	331	ISM	ABM	SHN	799889	17.3	18		26.6	70.3	2	3-5	24	1	4	1	18.26	18.29	5	5	0	5	100	100	1
2020-10-13	331	ISM	ABM	SHN	799889	17.3	18		26.6	70.3	2	3-5	24	1	4	2	18.26	18.29	5	5	2	3	100	60	1
2020-10-13	331	ISM	ABM	SHN	799889	17.3	18		26.6	70.3	2	3-5	24	1	4	3	18.27	18.3	5	5	2	3	100	60	1
2020-10-13	331	ISM	ABM	SHN	799889	17.3	18		26.6	70.3	2	3-5	24	1	4	4	18.27	18.3	5	5	1	4	100	80	1
2020-10-13	331	ISM	ABM	SHN	799889	17.3	18		26.6	70.3	2	3-5	24	1	5	1	18.27	18.3	5	5	1	4	100	80	1
2020-10-13	331	ISM	ABM	SHN	799889	17.3	18		26.6	70.3	2	3-5	24	1	5	2	18.27	18.3	5	5	1	4	100	80	1
2020-10-13	331	ISM	ABM	SHN	799889	17.3	18		26.6	70.3	2	3-5	24	1	5	3	18.27	18.3	5	5	0	5	100	100	1
2020-10-13	331	ISM	ABM	SHN	799889	17.3	18		26.6	70.3	2	3-5	24	1	5	4	18.27	18.3	5	5	1	4	100	80	1
2020-10-15	333	ISM	ABM	SHN	799886	17.3	18		27.1	69.3	2	3-5	48	1	0	1	18.25	18.28	5	0	5	0	0	0	1
2020-10-15	333	ISM	ABM	SHN	799886	17.3	18		27.1	69.3	2	3-5	48	1	0	2	18.25	18.28	5	0	5	0	0	0	1
2020-10-15	333	ISM	ABM	SHN	799886	17.3	18		27.1	69.3	2	3-5	48	1	0	3	18.25	18.28	5	0	5	0	0	0	1
2020-10-15	333	ISM	ABM	SHN	799886	17.3	18		27.1	69.3	2	3-5	48	1	0	4	18.25	18.28	5	0	5	0	0	0	1
2020-10-15	333	ISM	ABM	SHN	799886	17.3	18		27.1	69.3	2	3-5	48	1	2	1	18.26	18.29	5	5	0	5	100	100	1
2020-10-15	333	ISM	ABM	SHN	799886	17.3	18		27.1	69.3	2	3-5	48	1	2	2	18.26	18.29	5	5	0	5	100	100	1
2020-10-15	333	ISM	ABM	SHN	799886	17.3	18		27.1	69.3	2	3-5	48	1	2	3	18.26	18.29	5	5	0	5	100	100	1
2020-10-15	333	ISM	ABM	SHN	799886	17.3	18		27.1	69.3	2	3-5	48	1	2	4	18.26	18.29	5	5	2	3	100	60	1
2020-10-15	333	ISM	ABM	SHN	799886	17.3	18		27.1	69.3	2	3-5	48	1	4	1	18.26	18.29	5	5	0	5	100	100	1
2020-10-15	333	ISM	ABM	SHN	799886	17.3	18		27.1	69.3	2	3-5	48	1	4	2	18.26	18.29	5	5	2	3	100	60	1
2020-10-15	333	ISM	ABM	SHN	799886	17.3	18		27.1	69.3	2	3-5	48	1	4	3	18.27	18.3	5	5	2	3	100	60	1
2020-10-15	333	ISM	ABM	SHN	799886	17.3	18		27.1	69.3	2	3-5	48	1	4	4	18.27	18.3	5	5	1	4	100	80	1
2020-10-15	333	ISM	ABM	SHN	799886	17.3	18		27.1	69.3	2	3-5	48	1	5	1	18.27	18.3	5	5	1	4	100	80	1
2020-10-15	333	ISM	ABM	SHN	799886	17.3	18		27.1	69.3	2	3-5	48	1	5	2	18.27	18.3	5	5	1	4	100	80	1
2020-10-15	333	ISM	ABM	SHN	799886	17.3	18		27.1	69.3	2	3-5	48	1	5	3	18.27	18.3	5	5	0	5	100	100	1
2020-10-15	333	ISM	ABM	SHN	799886	17.3	18		27.1	69.3	2	3-5	48	1	5	4	18.27	18.3	5	5	1	4	100	80	1
2020-10-16	335	ISM	ABM	SHN	799886	17.3	18		27.2	67.5	2	3-5	72	1	0	1	18.25	18.28	5	0	5	0	0	0	1
2020-10-16	335	ISM	ABM	SHN	799886	17.3	18		27.2	67.5	2	3-5	72	1	0	2	18.25	18.28	5	0	5	0	0	0	1
2020-10-16	335	ISM	ABM	SHN	799886	17.3	18		27.2	67.5	2	3-5	72	1	0	3	18.25	18.28	5	0	5	0	0	0	1
2020-10-16	335	ISM	ABM	SHN	799886	17.3	18		27.2	67.5	2	3-5	72	1	0	4	18.25	18.28	5	0	5	0	0	0	1
2020-10-16	335	ISM	ABM	SHN	799886	17.3	18		27.2	67.5	2	3-5	72	1	2	1	18.26	18.29	5	5	0	5	100	100	1
2020-10-16	335	ISM	ABM	SHN	799886	17.3	18		27.2	67.5	2	3-5	72	1	2	2	18.26	18.29	5	5	0	5	100	100	1
2020-10-16	335	ISM	ABM	SHN	799886	17.3	18		27.2	67.5	2	3-5	72	1	2	3	18.26	18.29	5	5	0	5	100	100	1
2020-10-16	335	ISM	ABM	SHN	799886	17.3	18		27.2	67.5	2	3-5	72	1	2	4	18.26	18.29	5	5	2	3	100	60	1
2020-10-16	335	ISM	ABM	SHN	799886	17.3	18		27.2	67.5	2	3-5	72	1	4	1	18.26	18.29	5	5	0	5	100	100	1
2020-10-16	335	ISM	ABM	SHN	799886	17.3	18		27.2	67.5	2	3-5	72	1	4	2	18.26	18.29	5	5	1	4	100	80	1
2020-10-16	335	ISM	ABM	SHN	799886	17.3	18		27.2	67.5	2	3-5	72	1	4	3	18.27	18.3	5	5	2	3	100	60	1
2020-10-16	335	ISM	ABM	SHN	799886	17.3	18		27.2	67.5	2	3-5	72	1	4	4	18.27	18.3	5	5	1	4	100	80	1
2020-10-16	335	ISM	ABM	SHN	799886	17.3	18		27.2	67.5	2	3-5	72	1	5	1	18.27	18.3	5	5	1	4	100	80	1
2020-10-16	335	ISM	ABM	SHN	799886	17.3	18		27.2	67.5	2	3-5	72	1	5	2	18.27	18.3	5	5	1	4	100	80	1
2020-10-16	335	ISM	ABM	SHN	799886	17.3	18		27.2	67.5	2	3-5	72	1	5	3	18.27	18.3	5	5	0	5	100	100	1
2020-10-16	335	ISM	ABM	SHN	799886	17.3	18		27.2	67.5	2	3-5	72	1	5	4	18.27	18.3	5	5	0	5	100	100	1
2020-10-12	356	ISM	ABM	SHN	799889	9	9.3		26.3	79	2	3-5	24	10	0	5	9.39	9.42	5	0	5	0	0	0	1
2020-10-12	356	ISM	ABM	SHN	799889	9	9.3		26.3	79	2	3-5	24	10	0	6	9.39	9.42	5	0	5	0	0	0	1
2020-10-12	356	ISM	ABM	SHN	799889	9	9.3		26.3	79	2	3-5	24	10	0	7	9.39	9.42	5	0	5	0	0	0	1
2020-10-12	356	ISM	ABM	SHN	799889	9	9.3		26.3	79	2	3-5	24	10	0	8	9.39	9.42	5	0	5	0	0	0	1
2020-10-12	356	ISM	ABM	SHN	799889	9	9.3		26.3	79	2	3-5	24	10	2	5	9.39	9.42	5	5	0	5	100	100	1
2020-10-12	356	ISM	ABM	SHN	799889	9	9.3		26.3	79	2	3-5	24	10	2	6	9.4	9.43	5	5	0	5	100	100	1
2020-10-12	356	ISM	ABM	SHN	799889	9	9.3		26.3	79	2	3-5	24	10	2	7	9.4	9.43	5	5	2	3	100	60	1
2020-10-12	356	ISM	ABM	SHN	799889	9	9.3		26.3	79	2	3-5	24	10	2	8	9.4	9.43	5	5	0	5	100	100	1
2020-10-12	356	ISM	ABM	SHN	799889	9	9.3		26.3	79	2	3-5	24	10	4	5	9.4	9.43	5	5	0	5	100	100	1
2020-10-12	356	ISM	ABM	SHN	799889	9	9.3		26.3	79	2	3-5	24	10	4	6	9.4	9.43	5	5	2	3	100	60	1
2020-10-12	356	ISM	ABM	SHN	799889	9	9.3		26.3	79	2	3-5	24	10	4	7	9.4	9.43	5	5	1	4	100	80	1
2020-10-12	356	ISM	ABM	SHN	799889	9	9.3		26.3	79	2	3-5	24	10	4	8	9.4	9.43	5	5	1	4	100	80	1
2020-10-12	356	ISM	ABM	SHN	799889	9	9.3		26.3	79	2	3-5	24	10	5	5	9.41	9.44	5	5	1	4	100	80	1
2020-10-12	356	ISM	ABM	SHN	799889	9	9.3		26.3	79	2	3-5	24	10	5	6	9.41	9.44	5	5	1	4	100	80	1
2020-10-12	356	ISM	ABM	SHN	799889	9	9.3		26.3	79	2	3-5	24	10	5	7	9.41	9.44	5	5	0	5	100	100	1
2020-10-12	356	ISM	ABM	SHN	799889	9	9.3		26.3	79	2	3-5	24	10	5	8	9.41	9.44	5	5	0	5	100	100	1
2020-10-14	358	ISM	ABM	SHN	799889	9	9.3		26.9	71.7	2	3-5	48	10	0	5	9.39	9.42	5	0	5	0	0	0	1
2020-10-14	358	ISM	ABM	SHN	799889	9	9.3		26.9	71.7	2	3-5	48	10	0	6	9.39	9.42	5	0	5	0	0	0	1
2020-10-14	358	ISM	ABM	SHN	799889	9	9.3		26.9	71.7	2	3-5	48	10	0	7	9.39	9.42	5	0	5	0	0	0	1
2020-10-14	358	ISM	ABM	SHN	799889	9	9.3		26.9	71.7	2	3-5	48	10	0	8	9.39	9.42	5	0	5	0	0	0	1
2020-10-14	358	ISM	ABM	SHN	799889	9	9.3		26.9	71.7	2	3-5	48	10	2	5	9.39	9.42	5	5	0	5	100	100	1
2020-10-14	358	ISM	ABM	SHN	799889	9	9.3		26.9	71.7	2	3-5	48	10	2	6	9.4	9.43	5	5	0	5	100	100	1
2020-10-14	358	ISM	ABM	SHN	799889	9	9.3		26.9	71.7	2	3-5	48	10	2	7	9.4	9.43	5	5	2	3	100	60	1
2020-10-14	358	ISM	ABM	SHN	799889	9	9.3		26.9	71.7	2	3-5	48	10	2	8	9.4	9.43	5	5	1	4	100	80	1
2020-10-14	358	ISM	ABM	SHN	799889	9	9.3		26.9	71.7	2	3-5	48	10	4	5	9.4	9.43	5	5	0	5	100	100	1
2020-10-14	358	ISM	ABM	SHN	799889	9	9.3		26.9	71.7	2	3-5	48	10	4	6	9.4	9.43	5	5	1	4	100	80	1
2020-10-14	358	ISM	ABM	SHN	799889	9	9.3		26.9	71.7	2	3-5	48	10	4	7	9.4	9.43	5	5	1	4	100	80	1
2020-10-14	358	ISM	ABM	SHN	799889	9	9.3		26.9	71.7	2	3-5	48	10	4	8	9.4	9.43	5	5	0	5	100	100	1
2020-10-14	358	ISM	ABM	SHN	799889	9	9.3		26.9	71.7	2	3-5	48	10	5	5	9.41	9.44	5	5	1	4	100	80	1
2020-10-14	358	ISM	ABM	SHN	799889	9	9.3		26.9	71.7	2	3-5	48	10	5	6	9.41	9.44	5	5	1	4	100	80	1
2020-10-14	358	ISM	ABM	SHN	799889	9	9.3		26.9	71.7	2	3-5	48	10	5	7	9.41	9.44	5	5	0	5	100	100	1
2020-10-14	358	ISM	ABM	SHN	799889	9	9.3		26.9	71.7	2	3-5	48	10	5	8	9.41	9.44	5	5	0	5	100	100	1
2020-10-15	360	ISM	ABM	SHN	799886	9	9.3		27.3	75.1	2	3-5	72	10	0	5	9.39	9.42	5	0	5	0	0	0	1
2020-10-15	360	ISM	ABM	SHN	799886	9	9.3		27.3	75.1	2	3-5	72	10	0	6	9.39	9.42	5	0	5	0	0	0	1
2020-10-15	360	ISM	ABM	SHN	799886	9	9.3		27.3	75.1	2	3-5	72	10	0	7	9.39	9.42	5	0	5	0	0	0	1
2020-10-15	360	ISM	ABM	SHN	799886	9	9.3		27.3	75.1	2	3-5	72	10	0	8	9.39	9.42	5	0	5	0	0	0	1
2020-10-15	360	ISM	ABM	SHN	799886	9	9.3		27.3	75.1	2	3-5	72	10	2	5	9.39	9.42	5	5	0	5	100	100	1
2020-10-15	360	ISM	ABM	SHN	799886	9	9.3		27.3	75.1	2	3-5	72	10	2	6	9.4	9.43	5	5	0	5	100	100	1
2020-10-15	360	ISM	ABM	SHN	799886	9	9.3		27.3	75.1	2	3-5	72	10	2	7	9.4	9.43	5	5	2	3	100	60	1
2020-10-15	360	ISM	ABM	SHN	799886	9	9.3		27.3	75.1	2	3-5	72	10	2	8	9.4	9.43	5	5	1	4	100	80	1
2020-10-15	360	ISM	ABM	SHN	799886	9	9.3		27.3	75.1	2	3-5	72	10	4	5	9.4	9.43	5	5	0	5	100	100	1
2020-10-15	360	ISM	ABM	SHN	799886	9	9.3		27.3	75.1	2	3-5	72	10	4	6	9.4	9.43	5	5	1	4	100	80	1
2020-10-15	360	ISM	ABM	SHN	799886	9	9.3		27.3	75.1	2	3-5	72	10	4	7	9.4	9.43	5	5	0	5	100	100	1
2020-10-15	360	ISM	ABM	SHN	799886	9	9.3		27.3	75.1	2	3-5	72	10	4	8	9.4	9.43	5	5	0	5	100	100	1
2020-10-15	360	ISM	ABM	SHN	799886	9	9.3		27.3	75.1	2	3-5	72	10	5	5	9.41	9.44	5	5	0	5	100	100	1
2020-10-15	360	ISM	ABM	SHN	799886	9	9.3		27.3	75.1	2	3-5	72	10	5	6	9.41	9.44	5	5	0	5	100	100	1
2020-10-15	360	ISM	ABM	SHN	799886	9	9.3		27.3	75.1	2	3-5	72	10	5	7	9.41	9.44	5	5	0	5	100	100	1
2020-10-15	360	ISM	ABM	SHN	799886	9	9.3		27.3	75.1	2	3-5	72	10	5	8	9.41	9.44	5	5	0	5	100	100	1
2020-10-12	355	ISM	ABM	SHN	799889	9	9.3		26.2	82.7	2	3-5	24	10	0	1	9.32	9.35	5	0	5	0	0	0	1
2020-10-12	355	ISM	ABM	SHN	799889	9	9.3		26.2	82.7	2	3-5	24	10	0	2	9.32	9.35	5	0	5	0	0	0	1
2020-10-12	355	ISM	ABM	SHN	799889	9	9.3		26.2	82.7	2	3-5	24	10	0	3	9.32	9.35	5	0	5	0	0	0	1
2020-10-12	355	ISM	ABM	SHN	799889	9	9.3		26.2	82.7	2	3-5	24	10	0	4	9.32	9.35	5	0	5	0	0	0	1
2020-10-12	355	ISM	ABM	SHN	799889	9	9.3		26.2	82.7	2	3-5	24	10	2	1	9.33	9.36	5	5	2	3	100	60	1
2020-10-12	355	ISM	ABM	SHN	799889	9	9.3		26.2	82.7	2	3-5	24	10	2	2	9.33	9.36	5	5	1	4	100	80	1
2020-10-12	355	ISM	ABM	SHN	799889	9	9.3		26.2	82.7	2	3-5	24	10	2	3	9.33	9.36	5	5	1	4	100	80	1
2020-10-12	355	ISM	ABM	SHN	799889	9	9.3		26.2	82.7	2	3-5	24	10	2	4	9.34	9.37	5	5	2	3	100	60	1
2020-10-12	355	ISM	ABM	SHN	799889	9	9.3		26.2	82.7	2	3-5	24	10	4	1	9.34	9.37	5	5	0	5	100	100	1
2020-10-12	355	ISM	ABM	SHN	799889	9	9.3		26.2	82.7	2	3-5	24	10	4	2	9.34	9.37	5	5	0	5	100	100	1
2020-10-12	355	ISM	ABM	SHN	799889	9	9.3		26.2	82.7	2	3-5	24	10	4	3	9.34	9.37	5	5	0	5	100	100	1
2020-10-12	355	ISM	ABM	SHN	799889	9	9.3		26.2	82.7	2	3-5	24	10	4	4	9.34	9.37	5	5	1	4	100	80	1
2020-10-12	355	ISM	ABM	SHN	799889	9	9.3		26.2	82.7	2	3-5	24	10	5	1	9.34	9.37	5	5	0	5	100	100	1
2020-10-12	355	ISM	ABM	SHN	799889	9	9.3		26.2	82.7	2	3-5	24	10	5	2	9.35	9.38	5	5	0	5	100	100	1
2020-10-12	355	ISM	ABM	SHN	799889	9	9.3		26.2	82.7	2	3-5	24	10	5	3	9.35	9.38	5	5	2	3	100	60	1
2020-10-12	355	ISM	ABM	SHN	799889	9	9.3		26.2	82.7	2	3-5	24	10	5	4	9.35	9.38	5	5	1	4	100	80	1
2020-10-14	357	ISM	ABM	SHN	799889	9	9.3		26.9	72.3	2	3-5	48	10	0	1	9.32	9.35	5	0	5	0	0	0	1
2020-10-14	357	ISM	ABM	SHN	799889	9	9.3		26.9	72.3	2	3-5	48	10	0	2	9.32	9.35	5	0	5	0	0	0	1
2020-10-14	357	ISM	ABM	SHN	799889	9	9.3		26.9	72.3	2	3-5	48	10	0	3	9.32	9.35	5	0	5	0	0	0	1
2020-10-14	357	ISM	ABM	SHN	799889	9	9.3		26.9	72.3	2	3-5	48	10	0	4	9.32	9.35	5	0	5	0	0	0	1
2020-10-14	357	ISM	ABM	SHN	799889	9	9.3		26.9	72.3	2	3-5	48	10	2	1	9.33	9.36	5	5	2	3	100	60	1
2020-10-14	357	ISM	ABM	SHN	799889	9	9.3		26.9	72.3	2	3-5	48	10	2	2	9.33	9.36	5	5	1	4	100	80	1
2020-10-14	357	ISM	ABM	SHN	799889	9	9.3		26.9	72.3	2	3-5	48	10	2	3	9.33	9.36	5	5	1	4	100	80	1
2020-10-14	357	ISM	ABM	SHN	799889	9	9.3		26.9	72.3	2	3-5	48	10	2	4	9.34	9.37	5	5	2	3	100	60	1
2020-10-14	357	ISM	ABM	SHN	799889	9	9.3		26.9	72.3	2	3-5	48	10	4	1	9.34	9.37	5	5	0	5	100	100	1
2020-10-14	357	ISM	ABM	SHN	799889	9	9.3		26.9	72.3	2	3-5	48	10	4	2	9.34	9.37	5	5	0	5	100	100	1
2020-10-14	357	ISM	ABM	SHN	799889	9	9.3		26.9	72.3	2	3-5	48	10	4	3	9.34	9.37	5	5	0	5	100	100	1
2020-10-14	357	ISM	ABM	SHN	799889	9	9.3		26.9	72.3	2	3-5	48	10	4	4	9.34	9.37	5	5	1	4	100	80	1
2020-10-14	357	ISM	ABM	SHN	799889	9	9.3		26.9	72.3	2	3-5	48	10	5	1	9.34	9.37	5	5	0	5	100	100	1
2020-10-14	357	ISM	ABM	SHN	799889	9	9.3		26.9	72.3	2	3-5	48	10	5	2	9.35	9.38	5	5	0	5	100	100	1
2020-10-14	357	ISM	ABM	SHN	799889	9	9.3		26.9	72.3	2	3-5	48	10	5	3	9.35	9.38	5	5	2	3	100	60	1
2020-10-14	357	ISM	ABM	SHN	799889	9	9.3		26.9	72.3	2	3-5	48	10	5	4	9.35	9.38	5	5	0	5	100	100	1
2020-10-15	359	ISM	ABM	SHN	799886	9	9.3		27.3	75.1	2	3-5	72	10	0	1	9.32	9.35	5	0	5	0	0	0	1
2020-10-15	359	ISM	ABM	SHN	799886	9	9.3		27.3	75.1	2	3-5	72	10	0	2	9.32	9.35	5	0	5	0	0	0	1
2020-10-15	359	ISM	ABM	SHN	799886	9	9.3		27.3	75.1	2	3-5	72	10	0	3	9.32	9.35	5	0	5	0	0	0	1
2020-10-15	359	ISM	ABM	SHN	799886	9	9.3		27.3	75.1	2	3-5	72	10	0	4	9.32	9.35	5	0	5	0	0	0	1
2020-10-15	359	ISM	ABM	SHN	799886	9	9.3		27.3	75.1	2	3-5	72	10	2	1	9.33	9.36	5	5	2	3	100	60	1
2020-10-15	359	ISM	ABM	SHN	799886	9	9.3		27.3	75.1	2	3-5	72	10	2	2	9.33	9.36	5	5	1	4	100	80	1
2020-10-15	359	ISM	ABM	SHN	799886	9	9.3		27.3	75.1	2	3-5	72	10	2	3	9.33	9.36	5	5	1	4	100	80	1
2020-10-15	359	ISM	ABM	SHN	799886	9	9.3		27.3	75.1	2	3-5	72	10	2	4	9.34	9.37	5	5	1	4	100	80	1
2020-10-15	359	ISM	ABM	SHN	799886	9	9.3		27.3	75.1	2	3-5	72	10	4	1	9.34	9.37	5	5	0	5	100	100	1
2020-10-15	359	ISM	ABM	SHN	799886	9	9.3		27.3	75.1	2	3-5	72	10	4	2	9.34	9.37	5	5	0	5	100	100	1
2020-10-15	359	ISM	ABM	SHN	799886	9	9.3		27.3	75.1	2	3-5	72	10	4	3	9.34	9.37	5	5	0	5	100	100	1
2020-10-15	359	ISM	ABM	SHN	799886	9	9.3		27.3	75.1	2	3-5	72	10	4	4	9.34	9.37	5	5	0	5	100	100	1
2020-10-15	359	ISM	ABM	SHN	799886	9	9.3		27.3	75.1	2	3-5	72	10	5	1	9.34	9.37	5	5	0	5	100	100	1
2020-10-15	359	ISM	ABM	SHN	799886	9	9.3		27.3	75.1	2	3-5	72	10	5	2	9.35	9.38	5	5	0	5	100	100	1
2020-10-15	359	ISM	ABM	SHN	799886	9	9.3		27.3	75.1	2	3-5	72	10	5	3	9.35	9.38	5	5	1	4	100	80	1
2020-10-15	359	ISM	ABM	SHN	799886	9	9.3		27.3	75.1	2	3-5	72	10	5	4	9.35	9.38	5	5	0	5	100	100	1
2020-10-13	301	ISM	ABM	SHN	799889	13	13.3		27.1	65.5	2	3-5	24	1	0	1	13.53	13.56	5	0	5	0	0	0	1
2020-10-13	301	ISM	ABM	SHN	799889	13	13.3		27.1	65.5	2	3-5	24	1	0	2	13.54	13.57	5	0	5	0	0	0	1
2020-10-13	301	ISM	ABM	SHN	799889	13	13.3		27.1	65.5	2	3-5	24	1	0	3	13.54	13.57	5	0	5	0	0	0	1
2020-10-13	301	ISM	ABM	SHN	799889	13	13.3		27.1	65.5	2	3-5	24	1	0	4	13.54	13.57	5	0	5	0	0	0	1
2020-10-13	301	ISM	ABM	SHN	799889	13	13.3		27.1	65.5	2	3-5	24	1	2	1	13.54	13.57	5	5	0	5	100	100	1
2020-10-13	301	ISM	ABM	SHN	799889	13	13.3		27.1	65.5	2	3-5	24	1	2	2	13.54	13.57	5	5	0	5	100	100	1
2020-10-13	301	ISM	ABM	SHN	799889	13	13.3		27.1	65.5	2	3-5	24	1	2	3	13.54	13.57	5	5	0	5	100	100	1
2020-10-13	301	ISM	ABM	SHN	799889	13	13.3		27.1	65.5	2	3-5	24	1	2	4	13.55	13.58	5	5	0	5	100	100	1
2020-10-13	301	ISM	ABM	SHN	799889	13	13.3		27.1	65.5	2	3-5	24	1	4	1	13.55	13.58	5	5	1	4	100	80	1
2020-10-13	301	ISM	ABM	SHN	799889	13	13.3		27.1	65.5	2	3-5	24	1	4	2	13.55	13.58	5	5	0	5	100	100	1
2020-10-13	301	ISM	ABM	SHN	799889	13	13.3		27.1	65.5	2	3-5	24	1	4	3	13.55	13.58	5	5	0	5	100	100	1
2020-10-13	301	ISM	ABM	SHN	799889	13	13.3		27.1	65.5	2	3-5	24	1	4	4	13.55	13.58	5	5	1	4	100	80	1
2020-10-13	301	ISM	ABM	SHN	799889	13	13.3		27.1	65.5	2	3-5	24	1	5	1	13.55	13.58	5	5	0	5	100	100	1
2020-10-13	301	ISM	ABM	SHN	799889	13	13.3		27.1	65.5	2	3-5	24	1	5	2	13.56	13.59	5	5	0	5	100	100	1
2020-10-13	301	ISM	ABM	SHN	799889	13	13.3		27.1	65.5	2	3-5	24	1	5	3	13.56	13.59	5	5	0	5	100	100	1
2020-10-13	301	ISM	ABM	SHN	799889	13	13.3		27.1	65.5	2	3-5	24	1	5	4	13.56	13.59	5	5	0	5	100	100	1
2020-10-15	303	ISM	ABM	SHN	799886	13	13.3		27	69.3	2	3-5	48	1	0	1	13.53	13.56	5	0	5	0	0	0	1
2020-10-15	303	ISM	ABM	SHN	799886	13	13.3		27	69.3	2	3-5	48	1	0	2	13.54	13.57	5	0	5	0	0	0	1
2020-10-15	303	ISM	ABM	SHN	799886	13	13.3		27	69.3	2	3-5	48	1	0	3	13.54	13.57	5	0	5	0	0	0	1
2020-10-15	303	ISM	ABM	SHN	799886	13	13.3		27	69.3	2	3-5	48	1	0	4	13.54	13.57	5	0	5	0	0	0	1
2020-10-15	303	ISM	ABM	SHN	799886	13	13.3		27	69.3	2	3-5	48	1	2	1	13.54	13.57	5	5	0	5	100	100	1
2020-10-15	303	ISM	ABM	SHN	799886	13	13.3		27	69.3	2	3-5	48	1	2	2	13.54	13.57	5	5	0	5	100	100	1
2020-10-15	303	ISM	ABM	SHN	799886	13	13.3		27	69.3	2	3-5	48	1	2	3	13.54	13.57	5	5	0	5	100	100	1
2020-10-15	303	ISM	ABM	SHN	799886	13	13.3		27	69.3	2	3-5	48	1	2	4	13.55	13.58	5	5	0	5	100	100	1
2020-10-15	303	ISM	ABM	SHN	799886	13	13.3		27	69.3	2	3-5	48	1	4	1	13.55	13.58	5	5	1	4	100	80	1
2020-10-15	303	ISM	ABM	SHN	799886	13	13.3		27	69.3	2	3-5	48	1	4	2	13.55	13.58	5	5	0	5	100	100	1
2020-10-15	303	ISM	ABM	SHN	799886	13	13.3		27	69.3	2	3-5	48	1	4	3	13.55	13.58	5	5	0	5	100	100	1
2020-10-15	303	ISM	ABM	SHN	799886	13	13.3		27	69.3	2	3-5	48	1	4	4	13.55	13.58	5	5	1	4	100	80	1
2020-10-15	303	ISM	ABM	SHN	799886	13	13.3		27	69.3	2	3-5	48	1	5	1	13.55	13.58	5	5	0	5	100	100	1
2020-10-15	303	ISM	ABM	SHN	799886	13	13.3		27	69.3	2	3-5	48	1	5	2	13.56	13.59	5	5	0	5	100	100	1
2020-10-15	303	ISM	ABM	SHN	799886	13	13.3		27	69.3	2	3-5	48	1	5	3	13.56	13.59	5	5	0	5	100	100	1
2020-10-15	303	ISM	ABM	SHN	799886	13	13.3		27	69.3	2	3-5	48	1	5	4	13.56	13.59	5	5	0	5	100	100	1
2020-10-16	305	ISM	ABM	SHN	799886	13	13.3		27.3	60	2	3-5	72	1	0	1	13.53	13.56	5	0	5	0	0	0	1
2020-10-16	305	ISM	ABM	SHN	799886	13	13.3		27.3	60	2	3-5	72	1	0	2	13.54	13.57	5	0	5	0	0	0	1
2020-10-16	305	ISM	ABM	SHN	799886	13	13.3		27.3	60	2	3-5	72	1	0	3	13.54	13.57	5	0	5	0	0	0	1
2020-10-16	305	ISM	ABM	SHN	799886	13	13.3		27.3	60	2	3-5	72	1	0	4	13.54	13.57	5	0	5	0	0	0	1
2020-10-16	305	ISM	ABM	SHN	799886	13	13.3		27.3	60	2	3-5	72	1	2	1	13.54	13.57	5	5	0	5	100	100	1
2020-10-16	305	ISM	ABM	SHN	799886	13	13.3		27.3	60	2	3-5	72	1	2	2	13.54	13.57	5	5	0	5	100	100	1
2020-10-16	305	ISM	ABM	SHN	799886	13	13.3		27.3	60	2	3-5	72	1	2	3	13.54	13.57	5	5	0	5	100	100	1
2020-10-16	305	ISM	ABM	SHN	799886	13	13.3		27.3	60	2	3-5	72	1	2	4	13.55	13.58	5	5	0	5	100	100	1
2020-10-16	305	ISM	ABM	SHN	799886	13	13.3		27.3	60	2	3-5	72	1	4	1	13.55	13.58	5	5	1	4	100	80	1
2020-10-16	305	ISM	ABM	SHN	799886	13	13.3		27.3	60	2	3-5	72	1	4	2	13.55	13.58	5	5	0	5	100	100	1
2020-10-16	305	ISM	ABM	SHN	799886	13	13.3		27.3	60	2	3-5	72	1	4	3	13.55	13.58	5	5	0	5	100	100	1
2020-10-16	305	ISM	ABM	SHN	799886	13	13.3		27.3	60	2	3-5	72	1	4	4	13.55	13.58	5	5	1	4	100	80	1
2020-10-16	305	ISM	ABM	SHN	799886	13	13.3		27.3	60	2	3-5	72	1	5	1	13.55	13.58	5	5	0	5	100	100	1
2020-10-16	305	ISM	ABM	SHN	799886	13	13.3		27.3	60	2	3-5	72	1	5	2	13.56	13.59	5	5	0	5	100	100	1
2020-10-16	305	ISM	ABM	SHN	799886	13	13.3		27.3	60	2	3-5	72	1	5	3	13.56	13.59	5	5	0	5	100	100	1
2020-10-16	305	ISM	ABM	SHN	799886	13	13.3		27.3	60	2	3-5	72	1	5	4	13.56	13.59	5	5	0	5	100	100	1
2020-10-13	302	ISM	ABM	SHN	799889	13	13.3		27.2	65	2	3-5	24	1	0	5	14.03	14.06	5	0	5	0	0	0	1
2020-10-13	302	ISM	ABM	SHN	799889	13	13.3		27.2	65	2	3-5	24	1	0	6	14.03	14.06	5	0	5	0	0	0	1
2020-10-13	302	ISM	ABM	SHN	799889	13	13.3		27.2	65	2	3-5	24	1	0	7	14.03	14.06	5	0	5	0	0	0	1
2020-10-13	302	ISM	ABM	SHN	799889	13	13.3		27.2	65	2	3-5	24	1	0	8	14.03	14.06	5	0	5	0	0	0	1
2020-10-13	302	ISM	ABM	SHN	799889	13	13.3		27.2	65	2	3-5	24	1	2	5	14.04	14.07	5	5	0	5	100	100	1
2020-10-13	302	ISM	ABM	SHN	799889	13	13.3		27.2	65	2	3-5	24	1	2	6	14.04	14.07	5	5	0	5	100	100	1
2020-10-13	302	ISM	ABM	SHN	799889	13	13.3		27.2	65	2	3-5	24	1	2	7	14.04	14.07	5	5	0	5	100	100	1
2020-10-13	302	ISM	ABM	SHN	799889	13	13.3		27.2	65	2	3-5	24	1	2	8	14.04	14.07	5	5	1	4	100	80	1
2020-10-13	302	ISM	ABM	SHN	799889	13	13.3		27.2	65	2	3-5	24	1	4	5	14.04	14.07	5	5	1	4	100	80	1
2020-10-13	302	ISM	ABM	SHN	799889	13	13.3		27.2	65	2	3-5	24	1	4	6	14.05	14.08	5	5	0	5	100	100	1
2020-10-13	302	ISM	ABM	SHN	799889	13	13.3		27.2	65	2	3-5	24	1	4	7	14.05	14.08	5	5	1	4	100	80	1
2020-10-13	302	ISM	ABM	SHN	799889	13	13.3		27.2	65	2	3-5	24	1	4	8	14.05	14.08	5	5	0	5	100	100	1
2020-10-13	302	ISM	ABM	SHN	799889	13	13.3		27.2	65	2	3-5	24	1	5	5	14.05	14.08	5	5	0	5	100	100	1
2020-10-13	302	ISM	ABM	SHN	799889	13	13.3		27.2	65	2	3-5	24	1	5	6	14.05	14.08	5	5	0	5	100	100	1
2020-10-13	302	ISM	ABM	SHN	799889	13	13.3		27.2	65	2	3-5	24	1	5	7	14.06	14.09	5	5	0	5	100	100	1
2020-10-13	302	ISM	ABM	SHN	799889	13	13.3		27.2	65	2	3-5	24	1	5	8	14.06	14.09	5	5	0	5	100	100	1
2020-10-15	304	ISM	ABM	SHN	799886	13	13.3		27	69.3	2	3-5	48	1	0	5	14.03	14.06	5	0	5	0	0	0	1
2020-10-15	304	ISM	ABM	SHN	799886	13	13.3		27	69.3	2	3-5	48	1	0	6	14.03	14.06	5	0	5	0	0	0	1
2020-10-15	304	ISM	ABM	SHN	799886	13	13.3		27	69.3	2	3-5	48	1	0	7	14.03	14.06	5	0	5	0	0	0	1
2020-10-15	304	ISM	ABM	SHN	799886	13	13.3		27	69.3	2	3-5	48	1	0	8	14.03	14.06	5	0	5	0	0	0	1
2020-10-15	304	ISM	ABM	SHN	799886	13	13.3		27	69.3	2	3-5	48	1	2	5	14.04	14.07	5	5	0	5	100	100	1
2020-10-15	304	ISM	ABM	SHN	799886	13	13.3		27	69.3	2	3-5	48	1	2	6	14.04	14.07	5	5	0	5	100	100	1
2020-10-15	304	ISM	ABM	SHN	799886	13	13.3		27	69.3	2	3-5	48	1	2	7	14.04	14.07	5	5	0	5	100	100	1
2020-10-15	304	ISM	ABM	SHN	799886	13	13.3		27	69.3	2	3-5	48	1	2	8	14.04	14.07	5	5	1	4	100	80	1
2020-10-15	304	ISM	ABM	SHN	799886	13	13.3		27	69.3	2	3-5	48	1	4	5	14.04	14.07	5	5	1	4	100	80	1
2020-10-15	304	ISM	ABM	SHN	799886	13	13.3		27	69.3	2	3-5	48	1	4	6	14.05	14.08	5	5	0	5	100	100	1
2020-10-15	304	ISM	ABM	SHN	799886	13	13.3		27	69.3	2	3-5	48	1	4	7	14.05	14.08	5	5	1	4	100	80	1
2020-10-15	304	ISM	ABM	SHN	799886	13	13.3		27	69.3	2	3-5	48	1	4	8	14.05	14.08	5	5	0	5	100	100	1
2020-10-15	304	ISM	ABM	SHN	799886	13	13.3		27	69.3	2	3-5	48	1	5	5	14.05	14.08	5	5	0	5	100	100	1
2020-10-15	304	ISM	ABM	SHN	799886	13	13.3		27	69.3	2	3-5	48	1	5	6	14.05	14.08	5	5	0	5	100	100	1
2020-10-15	304	ISM	ABM	SHN	799886	13	13.3		27	69.3	2	3-5	48	1	5	7	14.06	14.09	5	5	0	5	100	100	1
2020-10-15	304	ISM	ABM	SHN	799886	13	13.3		27	69.3	2	3-5	48	1	5	8	14.06	14.09	5	5	0	5	100	100	1
2020-10-16	306	ISM	ABM	SHN	799886	13	13.3		27.3	61	2	3-5	72	1	0	5	14.03	14.06	5	0	5	0	0	0	1
2020-10-16	306	ISM	ABM	SHN	799886	13	13.3		27.3	61	2	3-5	72	1	0	6	14.03	14.06	5	0	5	0	0	0	1
2020-10-16	306	ISM	ABM	SHN	799886	13	13.3		27.3	61	2	3-5	72	1	0	7	14.03	14.06	5	0	5	0	0	0	1
2020-10-16	306	ISM	ABM	SHN	799886	13	13.3		27.3	61	2	3-5	72	1	0	8	14.03	14.06	5	0	5	0	0	0	1
2020-10-16	306	ISM	ABM	SHN	799886	13	13.3		27.3	61	2	3-5	72	1	2	5	14.04	14.07	5	5	0	5	100	100	1
2020-10-16	306	ISM	ABM	SHN	799886	13	13.3		27.3	61	2	3-5	72	1	2	6	14.04	14.07	5	5	0	5	100	100	1
2020-10-16	306	ISM	ABM	SHN	799886	13	13.3		27.3	61	2	3-5	72	1	2	7	14.04	14.07	5	5	0	5	100	100	1
2020-10-16	306	ISM	ABM	SHN	799886	13	13.3		27.3	61	2	3-5	72	1	2	8	14.04	14.07	5	5	0	5	100	100	1
2020-10-16	306	ISM	ABM	SHN	799886	13	13.3		27.3	61	2	3-5	72	1	4	5	14.04	14.07	5	5	0	5	100	100	1
2020-10-16	306	ISM	ABM	SHN	799886	13	13.3		27.3	61	2	3-5	72	1	4	6	14.05	14.08	5	5	0	5	100	100	1
2020-10-16	306	ISM	ABM	SHN	799886	13	13.3		27.3	61	2	3-5	72	1	4	7	14.05	14.08	5	5	1	4	100	80	1
2020-10-16	306	ISM	ABM	SHN	799886	13	13.3		27.3	61	2	3-5	72	1	4	8	14.05	14.08	5	5	0	5	100	100	1
2020-10-16	306	ISM	ABM	SHN	799886	13	13.3		27.3	61	2	3-5	72	1	5	5	14.05	14.08	5	5	0	5	100	100	1
2020-10-16	306	ISM	ABM	SHN	799886	13	13.3		27.3	61	2	3-5	72	1	5	6	14.05	14.08	5	5	0	5	100	100	1
2020-10-16	306	ISM	ABM	SHN	799886	13	13.3		27.3	61	2	3-5	72	1	5	7	14.06	14.09	5	5	0	5	100	100	1
2020-10-16	306	ISM	ABM	SHN	799886	13	13.3		27.3	61	2	3-5	72	1	5	8	14.06	14.09	5	5	0	5	100	100	1
2020-09-22	34	ISM	ABM	SHN	799889	12.2	12.5		26.9	67.8	7	3-5	24	1	0	1	13.2	13.23	5	0	5	0	0	0	1
2020-09-22	34	ISM	ABM	SHN	799889	12.2	12.5		26.9	67.8	7	3-5	24	1	0	2	13.2	13.23	5	0	5	0	0	0	1
2020-09-22	34	ISM	ABM	SHN	799889	12.2	12.5		26.9	67.8	7	3-5	24	1	0	3	13.2	13.23	5	0	5	0	0	0	1
2020-09-22	34	ISM	ABM	SHN	799889	12.2	12.5		26.9	67.8	7	3-5	24	1	0	4	13.2	13.23	5	0	5	0	0	0	1
2020-09-22	34	ISM	ABM	SHN	799889	12.2	12.5		26.9	67.8	7	3-5	24	1	2	1	13.21	13.24	5	0	5	0	0	0	1
2020-09-22	34	ISM	ABM	SHN	799889	12.2	12.5		26.9	67.8	7	3-5	24	1	2	2	13.21	13.24	5	0	5	0	0	0	1
2020-09-22	34	ISM	ABM	SHN	799889	12.2	12.5		26.9	67.8	7	3-5	24	1	2	3	13.21	13.24	5	0	5	0	0	0	1
2020-09-22	34	ISM	ABM	SHN	799889	12.2	12.5		26.9	67.8	7	3-5	24	1	2	4	13.21	13.24	5	0	5	0	0	0	1
2020-09-22	34	ISM	ABM	SHN	799889	12.2	12.5		26.9	67.8	7	3-5	24	1	4	1	13.22	13.25	5	0	5	0	0	0	1
2020-09-22	34	ISM	ABM	SHN	799889	12.2	12.5		26.9	67.8	7	3-5	24	1	4	2	13.22	13.25	5	0	5	0	0	0	1
2020-09-22	34	ISM	ABM	SHN	799889	12.2	12.5		26.9	67.8	7	3-5	24	1	4	3	13.22	13.25	5	0	5	0	0	0	1
2020-09-22	34	ISM	ABM	SHN	799889	12.2	12.5		26.9	67.8	7	3-5	24	1	4	4	13.22	13.25	5	0	5	0	0	0	1
2020-09-22	34	ISM	ABM	SHN	799889	12.2	12.5		26.9	67.8	7	3-5	24	1	5	1	13.23	13.26	5	0	5	0	0	0	1
2020-09-22	34	ISM	ABM	SHN	799889	12.2	12.5		26.9	67.8	7	3-5	24	1	5	2	13.23	13.26	5	0	5	0	0	0	1
2020-09-22	34	ISM	ABM	SHN	799889	12.2	12.5		26.9	67.8	7	3-5	24	1	5	3	13.23	13.26	5	0	4	1	0	20	1
2020-09-22	34	ISM	ABM	SHN	799889	12.2	12.5		26.9	67.8	7	3-5	24	1	5	4	13.23	13.26	5	0	4	1	0	20	1
2020-09-24	37	ISM	ABM	SHN	799886	12.2	12.5		27.9	60.6	7	3-5	48	1	0	1	13.2	13.23	5	0	5	0	0	0	1
2020-09-24	37	ISM	ABM	SHN	799886	12.2	12.5		27.9	60.6	7	3-5	48	1	0	2	13.2	13.23	5	0	5	0	0	0	1
2020-09-24	37	ISM	ABM	SHN	799886	12.2	12.5		27.9	60.6	7	3-5	48	1	0	3	13.2	13.23	5	0	5	0	0	0	1
2020-09-24	37	ISM	ABM	SHN	799886	12.2	12.5		27.9	60.6	7	3-5	48	1	0	4	13.2	13.23	5	0	5	0	0	0	1
2020-09-24	37	ISM	ABM	SHN	799886	12.2	12.5		27.9	60.6	7	3-5	48	1	2	1	13.21	13.24	5	0	5	0	0	0	1
2020-09-24	37	ISM	ABM	SHN	799886	12.2	12.5		27.9	60.6	7	3-5	48	1	2	2	13.21	13.24	5	0	5	0	0	0	1
2020-09-24	37	ISM	ABM	SHN	799886	12.2	12.5		27.9	60.6	7	3-5	48	1	2	3	13.21	13.24	5	0	5	0	0	0	1
2020-09-24	37	ISM	ABM	SHN	799886	12.2	12.5		27.9	60.6	7	3-5	48	1	2	4	13.21	13.24	5	0	4	1	0	20	1
2020-09-24	37	ISM	ABM	SHN	799886	12.2	12.5		27.9	60.6	7	3-5	48	1	4	1	13.22	13.25	5	0	4	1	0	20	1
2020-09-24	37	ISM	ABM	SHN	799886	12.2	12.5		27.9	60.6	7	3-5	48	1	4	2	13.22	13.25	5	0	4	1	0	20	1
2020-09-24	37	ISM	ABM	SHN	799886	12.2	12.5		27.9	60.6	7	3-5	48	1	4	3	13.22	13.25	5	0	5	0	0	0	1
2020-09-24	37	ISM	ABM	SHN	799886	12.2	12.5		27.9	60.6	7	3-5	48	1	4	4	13.22	13.25	5	0	5	0	0	0	1
2020-09-24	37	ISM	ABM	SHN	799886	12.2	12.5		27.9	60.6	7	3-5	48	1	5	1	13.23	13.26	5	0	3	2	0	40	1
2020-09-24	37	ISM	ABM	SHN	799886	12.2	12.5		27.9	60.6	7	3-5	48	1	5	2	13.23	13.26	5	0	4	1	0	20	1
2020-09-24	37	ISM	ABM	SHN	799886	12.2	12.5		27.9	60.6	7	3-5	48	1	5	3	13.23	13.26	5	0	3	2	0	40	1
2020-09-24	37	ISM	ABM	SHN	799886	12.2	12.5		27.9	60.6	7	3-5	48	1	5	4	13.23	13.26	5	0	4	1	0	20	1
2020-09-25	40	ISM	ABM	SHN	799886	12.2	12.5		27.7	53.1	7	3-5	72	1	0	1	13.2	13.23	5	0	5	0	0	0	1
2020-09-25	40	ISM	ABM	SHN	799886	12.2	12.5		27.7	53.1	7	3-5	72	1	0	2	13.2	13.23	5	0	5	0	0	0	1
2020-09-25	40	ISM	ABM	SHN	799886	12.2	12.5		27.7	53.1	7	3-5	72	1	0	3	13.2	13.23	5	0	5	0	0	0	1
2020-09-25	40	ISM	ABM	SHN	799886	12.2	12.5		27.7	53.1	7	3-5	72	1	0	4	13.2	13.23	5	0	5	0	0	0	1
2020-09-25	40	ISM	ABM	SHN	799886	12.2	12.5		27.7	53.1	7	3-5	72	1	2	1	13.21	13.24	5	0	5	0	0	0	1
2020-09-25	40	ISM	ABM	SHN	799886	12.2	12.5		27.7	53.1	7	3-5	72	1	2	2	13.21	13.24	5	0	5	0	0	0	1
2020-09-25	40	ISM	ABM	SHN	799886	12.2	12.5		27.7	53.1	7	3-5	72	1	2	3	13.21	13.24	5	0	5	0	0	0	1
2020-09-25	40	ISM	ABM	SHN	799886	12.2	12.5		27.7	53.1	7	3-5	72	1	2	4	13.21	13.24	5	0	4	1	0	20	1
2020-09-25	40	ISM	ABM	SHN	799886	12.2	12.5		27.7	53.1	7	3-5	72	1	4	1	13.22	13.25	5	0	4	1	0	20	1
2020-09-25	40	ISM	ABM	SHN	799886	12.2	12.5		27.7	53.1	7	3-5	72	1	4	2	13.22	13.25	5	0	4	1	0	20	1
2020-09-25	40	ISM	ABM	SHN	799886	12.2	12.5		27.7	53.1	7	3-5	72	1	4	3	13.22	13.25	5	0	4	1	0	20	1
2020-09-25	40	ISM	ABM	SHN	799886	12.2	12.5		27.7	53.1	7	3-5	72	1	4	4	13.22	13.25	5	0	4	1	0	20	1
2020-09-25	40	ISM	ABM	SHN	799886	12.2	12.5		27.7	53.1	7	3-5	72	1	5	1	13.23	13.26	5	0	3	2	0	40	1
2020-09-25	40	ISM	ABM	SHN	799886	12.2	12.5		27.7	53.1	7	3-5	72	1	5	2	13.23	13.26	5	0	3	2	0	40	1
2020-09-25	40	ISM	ABM	SHN	799886	12.2	12.5		27.7	53.1	7	3-5	72	1	5	3	13.23	13.26	5	0	3	2	0	40	1
2020-09-25	40	ISM	ABM	SHN	799886	12.2	12.5		27.7	53.1	7	3-5	72	1	5	4	13.23	13.26	5	0	4	1	0	20	1
2020-09-22	35	ISM	ABM	SHN	799889	12.2	12.5		26.9	73.1	7	3-5	24	1	0	5	13.29	13.32	5	0	5	0	0	0	1
2020-09-22	35	ISM	ABM	SHN	799889	12.2	12.5		26.9	73.1	7	3-5	24	1	0	6	13.29	13.32	5	0	5	0	0	0	1
2020-09-22	35	ISM	ABM	SHN	799889	12.2	12.5		26.9	73.1	7	3-5	24	1	0	7	13.29	13.32	5	0	5	0	0	0	1
2020-09-22	35	ISM	ABM	SHN	799889	12.2	12.5		26.9	73.1	7	3-5	24	1	0	8	13.29	13.32	5	0	5	0	0	0	1
2020-09-22	35	ISM	ABM	SHN	799889	12.2	12.5		26.9	73.1	7	3-5	24	1	2	5	13.3	13.33	5	0	4	1	0	20	1
2020-09-22	35	ISM	ABM	SHN	799889	12.2	12.5		26.9	73.1	7	3-5	24	1	2	6	13.3	13.33	5	1	4	1	20	20	1
2020-09-22	35	ISM	ABM	SHN	799889	12.2	12.5		26.9	73.1	7	3-5	24	1	2	7	13.3	13.33	5	0	5	0	0	0	1
2020-09-22	35	ISM	ABM	SHN	799889	12.2	12.5		26.9	73.1	7	3-5	24	1	2	8	13.3	13.33	5	0	1	4	0	80	1
2020-09-22	35	ISM	ABM	SHN	799889	12.2	12.5		26.9	73.1	7	3-5	24	1	4	5	13.31	13.34	5	1	4	1	20	20	1
2020-09-22	35	ISM	ABM	SHN	799889	12.2	12.5		26.9	73.1	7	3-5	24	1	4	6	13.31	13.34	5	1	4	1	20	20	1
2020-09-22	35	ISM	ABM	SHN	799889	12.2	12.5		26.9	73.1	7	3-5	24	1	4	7	13.31	13.34	5	0	4	1	0	20	1
2020-09-22	35	ISM	ABM	SHN	799889	12.2	12.5		26.9	73.1	7	3-5	24	1	4	8	13.31	13.34	5	0	4	1	0	20	1
2020-09-22	35	ISM	ABM	SHN	799889	12.2	12.5		26.9	73.1	7	3-5	24	1	5	5	13.32	13.35	5	0	5	0	0	0	1
2020-09-22	35	ISM	ABM	SHN	799889	12.2	12.5		26.9	73.1	7	3-5	24	1	5	6	13.32	13.35	5	1	4	1	20	20	1
2020-09-22	35	ISM	ABM	SHN	799889	12.2	12.5		26.9	73.1	7	3-5	24	1	5	7	13.32	13.35	5	0	5	0	0	0	1
2020-09-22	35	ISM	ABM	SHN	799889	12.2	12.5		26.9	73.1	7	3-5	24	1	5	8	13.32	13.35	5	0	4	1	0	20	1
2020-09-24	38	ISM	ABM	SHN	799886	12.2	12.5		27.9	60.8	7	3-5	48	1	0	5	13.29	13.32	5	0	5	0	0	0	1
2020-09-24	38	ISM	ABM	SHN	799886	12.2	12.5		27.9	60.8	7	3-5	48	1	0	6	13.29	13.32	5	0	5	0	0	0	1
2020-09-24	38	ISM	ABM	SHN	799886	12.2	12.5		27.9	60.8	7	3-5	48	1	0	7	13.29	13.32	5	0	5	0	0	0	1
2020-09-24	38	ISM	ABM	SHN	799886	12.2	12.5		27.9	60.8	7	3-5	48	1	0	8	13.29	13.32	5	0	5	0	0	0	1
2020-09-24	38	ISM	ABM	SHN	799886	12.2	12.5		27.9	60.8	7	3-5	48	1	2	5	13.3	13.33	5	0	3	2	0	40	1
2020-09-24	38	ISM	ABM	SHN	799886	12.2	12.5		27.9	60.8	7	3-5	48	1	2	6	13.3	13.33	5	1	3	2	20	40	1
2020-09-24	38	ISM	ABM	SHN	799886	12.2	12.5		27.9	60.8	7	3-5	48	1	2	7	13.3	13.33	5	0	4	1	0	20	1
2020-09-24	38	ISM	ABM	SHN	799886	12.2	12.5		27.9	60.8	7	3-5	48	1	2	8	13.3	13.33	5	0	1	4	0	80	1
2020-09-24	38	ISM	ABM	SHN	799886	12.2	12.5		27.9	60.8	7	3-5	48	1	4	5	13.31	13.34	5	1	4	1	20	20	1
2020-09-24	38	ISM	ABM	SHN	799886	12.2	12.5		27.9	60.8	7	3-5	48	1	4	6	13.31	13.34	5	1	4	1	20	20	1
2020-09-24	38	ISM	ABM	SHN	799886	12.2	12.5		27.9	60.8	7	3-5	48	1	4	7	13.31	13.34	5	0	3	2	0	40	1
2020-09-24	38	ISM	ABM	SHN	799886	12.2	12.5		27.9	60.8	7	3-5	48	1	4	8	13.31	13.34	5	0	3	2	0	40	1
2020-09-24	38	ISM	ABM	SHN	799886	12.2	12.5		27.9	60.8	7	3-5	48	1	5	5	13.32	13.35	5	0	5	0	0	0	1
2020-09-24	38	ISM	ABM	SHN	799886	12.2	12.5		27.9	60.8	7	3-5	48	1	5	6	13.32	13.35	5	1	4	1	20	20	1
2020-09-24	38	ISM	ABM	SHN	799886	12.2	12.5		27.9	60.8	7	3-5	48	1	5	7	13.32	13.35	5	0	3	2	0	40	1
2020-09-24	38	ISM	ABM	SHN	799886	12.2	12.5		27.9	60.8	7	3-5	48	1	5	8	13.32	13.35	5	0	3	2	0	40	1
2020-09-25	41	ISM	ABM	SHN	799886	12.2	12.5		27.7	53.3	7	3-5	72	1	0	5	13.29	13.32	5	0	5	0	0	0	1
2020-09-25	41	ISM	ABM	SHN	799886	12.2	12.5		27.7	53.3	7	3-5	72	1	0	6	13.29	13.32	5	0	5	0	0	0	1
2020-09-25	41	ISM	ABM	SHN	799886	12.2	12.5		27.7	53.3	7	3-5	72	1	0	7	13.29	13.32	5	0	5	0	0	0	1
2020-09-25	41	ISM	ABM	SHN	799886	12.2	12.5		27.7	53.3	7	3-5	72	1	0	8	13.29	13.32	5	0	5	0	0	0	1
2020-09-25	41	ISM	ABM	SHN	799886	12.2	12.5		27.7	53.3	7	3-5	72	1	2	5	13.3	13.33	5	0	3	2	0	40	1
2020-09-25	41	ISM	ABM	SHN	799886	12.2	12.5		27.7	53.3	7	3-5	72	1	2	6	13.3	13.33	5	1	3	2	20	40	1
2020-09-25	41	ISM	ABM	SHN	799886	12.2	12.5		27.7	53.3	7	3-5	72	1	2	7	13.3	13.33	5	0	3	2	0	40	1
2020-09-25	41	ISM	ABM	SHN	799886	12.2	12.5		27.7	53.3	7	3-5	72	1	2	8	13.3	13.33	5	0	4	1	0	20	1
2020-09-25	41	ISM	ABM	SHN	799886	12.2	12.5		27.7	53.3	7	3-5	72	1	4	5	13.31	13.34	5	1	4	1	20	20	1
2020-09-25	41	ISM	ABM	SHN	799886	12.2	12.5		27.7	53.3	7	3-5	72	1	4	6	13.31	13.34	5	1	4	1	20	20	1
2020-09-25	41	ISM	ABM	SHN	799886	12.2	12.5		27.7	53.3	7	3-5	72	1	4	7	13.31	13.34	5	0	3	2	0	40	1
2020-09-25	41	ISM	ABM	SHN	799886	12.2	12.5		27.7	53.3	7	3-5	72	1	4	8	13.31	13.34	5	0	3	2	0	40	1
2020-09-25	41	ISM	ABM	SHN	799886	12.2	12.5		27.7	53.3	7	3-5	72	1	5	5	13.32	13.35	5	0	4	1	0	20	1
2020-09-25	41	ISM	ABM	SHN	799886	12.2	12.5		27.7	53.3	7	3-5	72	1	5	6	13.32	13.35	5	1	3	2	20	40	1
2020-09-25	41	ISM	ABM	SHN	799886	12.2	12.5		27.7	53.3	7	3-5	72	1	5	7	13.32	13.35	5	0	3	2	0	40	1
2020-09-25	41	ISM	ABM	SHN	799886	12.2	12.5		27.7	53.3	7	3-5	72	1	5	8	13.32	13.35	5	0	3	2	0	40	1
2020-09-22	36	ISM	ABM	SHN	799889	12.2	12.5		27	65.8	7	3-5	24	1	0	9	13.37	13.4	5	0	5	0	0	0	1
2020-09-22	36	ISM	ABM	SHN	799889	12.2	12.5		27	65.8	7	3-5	24	1	0	10	13.37	13.4	5	0	5	0	0	0	1
2020-09-22	36	ISM	ABM	SHN	799889	12.2	12.5		27	65.8	7	3-5	24	1	0	11	13.37	13.4	5	0	5	0	0	0	1
2020-09-22	36	ISM	ABM	SHN	799889	12.2	12.5		27	65.8	7	3-5	24	1	0	12	13.37	13.4	5	0	5	0	0	0	1
2020-09-22	36	ISM	ABM	SHN	799889	12.2	12.5		27	65.8	7	3-5	24	1	2	9	13.38	13.41	5	0	5	0	0	0	1
2020-09-22	36	ISM	ABM	SHN	799889	12.2	12.5		27	65.8	7	3-5	24	1	2	10	13.38	13.41	5	0	5	0	0	0	1
2020-09-22	36	ISM	ABM	SHN	799889	12.2	12.5		27	65.8	7	3-5	24	1	2	11	13.39	13.42	5	1	5	0	20	0	1
2020-09-22	36	ISM	ABM	SHN	799889	12.2	12.5		27	65.8	7	3-5	24	1	2	12	13.39	13.42	5	0	4	1	0	20	1
2020-09-22	36	ISM	ABM	SHN	799889	12.2	12.5		27	65.8	7	3-5	24	1	4	9	13.39	13.42	5	1	4	1	20	20	1
2020-09-22	36	ISM	ABM	SHN	799889	12.2	12.5		27	65.8	7	3-5	24	1	4	10	13.4	13.43	5	0	5	0	0	0	1
2020-09-22	36	ISM	ABM	SHN	799889	12.2	12.5		27	65.8	7	3-5	24	1	4	11	13.4	13.43	5	0	4	1	0	20	1
2020-09-22	36	ISM	ABM	SHN	799889	12.2	12.5		27	65.8	7	3-5	24	1	4	12	13.4	13.43	5	1	4	1	20	20	1
2020-09-22	36	ISM	ABM	SHN	799889	12.2	12.5		27	65.8	7	3-5	24	1	5	9	13.41	13.44	5	2	3	2	40	40	1
2020-09-22	36	ISM	ABM	SHN	799889	12.2	12.5		27	65.8	7	3-5	24	1	5	10	13.41	13.44	5	0	3	2	0	40	1
2020-09-22	36	ISM	ABM	SHN	799889	12.2	12.5		27	65.8	7	3-5	24	1	5	11	13.41	13.44	5	1	3	2	20	40	1
2020-09-22	36	ISM	ABM	SHN	799889	12.2	12.5		27	65.8	7	3-5	24	1	5	12	13.41	13.44	5	1	3	2	20	40	1
2020-09-24	39	ISM	ABM	SHN	799886	12.2	12.5		27.9	60.3	7	3-5	48	1	0	9	13.37	13.4	5	0	5	0	0	0	1
2020-09-24	39	ISM	ABM	SHN	799886	12.2	12.5		27.9	60.3	7	3-5	48	1	0	10	13.37	13.4	5	0	5	0	0	0	1
2020-09-24	39	ISM	ABM	SHN	799886	12.2	12.5		27.9	60.3	7	3-5	48	1	0	11	13.37	13.4	5	0	5	0	0	0	1
2020-09-24	39	ISM	ABM	SHN	799886	12.2	12.5		27.9	60.3	7	3-5	48	1	0	12	13.37	13.4	5	0	5	0	0	0	1
2020-09-24	39	ISM	ABM	SHN	799886	12.2	12.5		27.9	60.3	7	3-5	48	1	2	9	13.38	13.41	5	0	4	1	0	20	1
2020-09-24	39	ISM	ABM	SHN	799886	12.2	12.5		27.9	60.3	7	3-5	48	1	2	10	13.38	13.41	5	0	4	1	0	20	1
2020-09-24	39	ISM	ABM	SHN	799886	12.2	12.5		27.9	60.3	7	3-5	48	1	2	11	13.39	13.42	5	1	4	1	20	20	1
2020-09-24	39	ISM	ABM	SHN	799886	12.2	12.5		27.9	60.3	7	3-5	48	1	2	12	13.39	13.42	5	0	4	1	0	20	1
2020-09-24	39	ISM	ABM	SHN	799886	12.2	12.5		27.9	60.3	7	3-5	48	1	4	9	13.39	13.42	5	1	4	1	20	20	1
2020-09-24	39	ISM	ABM	SHN	799886	12.2	12.5		27.9	60.3	7	3-5	48	1	4	10	13.4	13.43	5	0	4	1	0	20	1
2020-09-24	39	ISM	ABM	SHN	799886	12.2	12.5		27.9	60.3	7	3-5	48	1	4	11	13.4	13.43	5	0	4	1	0	20	1
2020-09-24	39	ISM	ABM	SHN	799886	12.2	12.5		27.9	60.3	7	3-5	48	1	4	12	13.4	13.43	5	1	4	1	20	20	1
2020-09-24	39	ISM	ABM	SHN	799886	12.2	12.5		27.9	60.3	7	3-5	48	1	5	9	13.41	13.44	5	2	3	2	40	40	1
2020-09-24	39	ISM	ABM	SHN	799886	12.2	12.5		27.9	60.3	7	3-5	48	1	5	10	13.41	13.44	5	0	3	2	0	40	1
2020-09-24	39	ISM	ABM	SHN	799886	12.2	12.5		27.9	60.3	7	3-5	48	1	5	11	13.41	13.44	5	1	3	2	20	40	1
2020-09-24	39	ISM	ABM	SHN	799886	12.2	12.5		27.9	60.3	7	3-5	48	1	5	12	13.41	13.44	5	1	3	2	20	40	1
2020-09-25	42	ISM	ABM	SHN	799886	12.2	12.5		27.7	52.8	7	3-5	72	1	0	9	13.37	13.4	5	0	5	0	0	0	1
2020-09-25	42	ISM	ABM	SHN	799886	12.2	12.5		27.7	52.8	7	3-5	72	1	0	10	13.37	13.4	5	0	5	0	0	0	1
2020-09-25	42	ISM	ABM	SHN	799886	12.2	12.5		27.7	52.8	7	3-5	72	1	0	11	13.37	13.4	5	0	5	0	0	0	1
2020-09-25	42	ISM	ABM	SHN	799886	12.2	12.5		27.7	52.8	7	3-5	72	1	0	12	13.37	13.4	5	0	5	0	0	0	1
2020-09-25	42	ISM	ABM	SHN	799886	12.2	12.5		27.7	52.8	7	3-5	72	1	2	9	13.38	13.41	5	0	4	1	0	20	1
2020-09-25	42	ISM	ABM	SHN	799886	12.2	12.5		27.7	52.8	7	3-5	72	1	2	10	13.38	13.41	5	0	3	2	0	40	1
2020-09-25	42	ISM	ABM	SHN	799886	12.2	12.5		27.7	52.8	7	3-5	72	1	2	11	13.39	13.42	5	1	4	1	20	20	1
2020-09-25	42	ISM	ABM	SHN	799886	12.2	12.5		27.7	52.8	7	3-5	72	1	2	12	13.39	13.42	5	0	4	1	0	20	1
2020-09-25	42	ISM	ABM	SHN	799886	12.2	12.5		27.7	52.8	7	3-5	72	1	4	9	13.39	13.42	5	1	4	1	20	20	1
2020-09-25	42	ISM	ABM	SHN	799886	12.2	12.5		27.7	52.8	7	3-5	72	1	4	10	13.4	13.43	5	0	4	1	0	20	1
2020-09-25	42	ISM	ABM	SHN	799886	12.2	12.5		27.7	52.8	7	3-5	72	1	4	11	13.4	13.43	5	0	4	1	0	20	1
2020-09-25	42	ISM	ABM	SHN	799886	12.2	12.5		27.7	52.8	7	3-5	72	1	4	12	13.4	13.43	5	1	4	1	20	20	1
2020-09-25	42	ISM	ABM	SHN	799886	12.2	12.5		27.7	52.8	7	3-5	72	1	5	9	13.41	13.44	5	2	2	3	40	60	1
2020-09-25	42	ISM	ABM	SHN	799886	12.2	12.5		27.7	52.8	7	3-5	72	1	5	10	13.41	13.44	5	0	3	2	0	40	1
2020-09-25	42	ISM	ABM	SHN	799886	12.2	12.5		27.7	52.8	7	3-5	72	1	5	11	13.41	13.44	5	1	3	2	20	40	1
2020-09-25	42	ISM	ABM	SHN	799886	12.2	12.5		27.7	52.8	7	3-5	72	1	5	12	13.41	13.44	5	1	3	2	20	40	1
2020-10-02	115	ISM	ABM	SHN	799889	11.1	11.4		26.5	65	7	3-5	24	10	0	1	11.41	11.44	5	0	5	0	0	0	1
2020-10-02	115	ISM	ABM	SHN	799889	11.1	11.4		26.5	65	7	3-5	24	10	0	2	11.41	11.44	5	0	5	0	0	0	1
2020-10-02	115	ISM	ABM	SHN	799889	11.1	11.4		26.5	65	7	3-5	24	10	0	3	11.41	11.44	5	0	5	0	0	0	1
2020-10-02	115	ISM	ABM	SHN	799889	11.1	11.4		26.5	65	7	3-5	24	10	0	4	11.41	11.44	5	0	5	0	0	0	1
2020-10-02	115	ISM	ABM	SHN	799889	11.1	11.4		26.5	65	7	3-5	24	10	2	1	11.42	11.45	5	0	4	1	0	20	1
2020-10-02	115	ISM	ABM	SHN	799889	11.1	11.4		26.5	65	7	3-5	24	10	2	2	11.42	11.45	5	1	3	2	20	40	1
2020-10-02	115	ISM	ABM	SHN	799889	11.1	11.4		26.5	65	7	3-5	24	10	2	3	11.42	11.45	5	0	4	1	0	20	1
2020-10-02	115	ISM	ABM	SHN	799889	11.1	11.4		26.5	65	7	3-5	24	10	2	4	11.42	11.45	5	0	4	1	0	20	1
2020-10-02	115	ISM	ABM	SHN	799889	11.1	11.4		26.5	65	7	3-5	24	10	4	1	11.43	11.46	5	0	4	1	0	20	1
2020-10-02	115	ISM	ABM	SHN	799889	11.1	11.4		26.5	65	7	3-5	24	10	4	2	11.43	11.46	5	0	4	1	0	20	1
2020-10-02	115	ISM	ABM	SHN	799889	11.1	11.4		26.5	65	7	3-5	24	10	4	3	11.43	11.46	5	0	3	2	0	40	1
2020-10-02	115	ISM	ABM	SHN	799889	11.1	11.4		26.5	65	7	3-5	24	10	4	4	11.43	11.46	5	0	5	0	0	0	1
2020-10-02	115	ISM	ABM	SHN	799889	11.1	11.4		26.5	65	7	3-5	24	10	5	1	11.44	11.47	5	1	4	1	20	20	1
2020-10-02	115	ISM	ABM	SHN	799889	11.1	11.4		26.5	65	7	3-5	24	10	5	2	11.44	11.47	5	1	4	1	20	20	1
2020-10-02	115	ISM	ABM	SHN	799889	11.1	11.4		26.5	65	7	3-5	24	10	5	3	11.44	11.47	5	0	5	0	0	0	1
2020-10-02	115	ISM	ABM	SHN	799889	11.1	11.4		26.5	65	7	3-5	24	10	5	4	11.44	11.47	5	0	3	2	0	40	1
2020-10-04	118	ISM	ABM	SHN	799886	11.1	11.4		27	62	7	3-5	48	10	0	1	11.41	11.44	5	0	5	0	0	0	1
2020-10-04	118	ISM	ABM	SHN	799886	11.1	11.4		27	62	7	3-5	48	10	0	2	11.41	11.44	5	0	5	0	0	0	1
2020-10-04	118	ISM	ABM	SHN	799886	11.1	11.4		27	62	7	3-5	48	10	0	3	11.41	11.44	5	0	5	0	0	0	1
2020-10-04	118	ISM	ABM	SHN	799886	11.1	11.4		27	62	7	3-5	48	10	0	4	11.41	11.44	5	0	5	0	0	0	1
2020-10-04	118	ISM	ABM	SHN	799886	11.1	11.4		27	62	7	3-5	48	10	2	1	11.42	11.45	5	0	3	2	0	40	1
2020-10-04	118	ISM	ABM	SHN	799886	11.1	11.4		27	62	7	3-5	48	10	2	2	11.42	11.45	5	1	3	2	20	40	1
2020-10-04	118	ISM	ABM	SHN	799886	11.1	11.4		27	62	7	3-5	48	10	2	3	11.42	11.45	5	0	3	2	0	40	1
2020-10-04	118	ISM	ABM	SHN	799886	11.1	11.4		27	62	7	3-5	48	10	2	4	11.42	11.45	5	0	3	2	0	40	1
2020-10-04	118	ISM	ABM	SHN	799886	11.1	11.4		27	62	7	3-5	48	10	4	1	11.43	11.46	5	0	3	2	0	40	1
2020-10-04	118	ISM	ABM	SHN	799886	11.1	11.4		27	62	7	3-5	48	10	4	2	11.43	11.46	5	0	4	1	0	20	1
2020-10-04	118	ISM	ABM	SHN	799886	11.1	11.4		27	62	7	3-5	48	10	4	3	11.43	11.46	5	0	3	2	0	40	1
2020-10-04	118	ISM	ABM	SHN	799886	11.1	11.4		27	62	7	3-5	48	10	4	4	11.43	11.46	5	0	5	0	0	0	1
2020-10-04	118	ISM	ABM	SHN	799886	11.1	11.4		27	62	7	3-5	48	10	5	1	11.44	11.47	5	1	4	1	20	20	1
2020-10-04	118	ISM	ABM	SHN	799886	11.1	11.4		27	62	7	3-5	48	10	5	2	11.44	11.47	5	1	3	2	20	40	1
2020-10-04	118	ISM	ABM	SHN	799886	11.1	11.4		27	62	7	3-5	48	10	5	3	11.44	11.47	5	0	3	2	0	40	1
2020-10-04	118	ISM	ABM	SHN	799886	11.1	11.4		27	62	7	3-5	48	10	5	4	11.44	11.47	5	0	3	2	0	40	1
2020-10-05	121	ISM	ABM	SHN	799886	11.1	11.4		26.9	66.8	7	3-5	72	10	0	1	11.41	11.44	5	0	5	0	0	0	1
2020-10-05	121	ISM	ABM	SHN	799886	11.1	11.4		26.9	66.8	7	3-5	72	10	0	2	11.41	11.44	5	0	5	0	0	0	1
2020-10-05	121	ISM	ABM	SHN	799886	11.1	11.4		26.9	66.8	7	3-5	72	10	0	3	11.41	11.44	5	0	5	0	0	0	1
2020-10-05	121	ISM	ABM	SHN	799886	11.1	11.4		26.9	66.8	7	3-5	72	10	0	4	11.41	11.44	5	0	5	0	0	0	1
2020-10-05	121	ISM	ABM	SHN	799886	11.1	11.4		26.9	66.8	7	3-5	72	10	2	1	11.42	11.45	5	0	3	2	0	40	1
2020-10-05	121	ISM	ABM	SHN	799886	11.1	11.4		26.9	66.8	7	3-5	72	10	2	2	11.42	11.45	5	1	3	2	20	40	1
2020-10-05	121	ISM	ABM	SHN	799886	11.1	11.4		26.9	66.8	7	3-5	72	10	2	3	11.42	11.45	5	0	3	2	0	40	1
2020-10-05	121	ISM	ABM	SHN	799886	11.1	11.4		26.9	66.8	7	3-5	72	10	2	4	11.42	11.45	5	0	3	2	0	40	1
2020-10-05	121	ISM	ABM	SHN	799886	11.1	11.4		26.9	66.8	7	3-5	72	10	4	1	11.43	11.46	5	0	3	2	0	40	1
2020-10-05	121	ISM	ABM	SHN	799886	11.1	11.4		26.9	66.8	7	3-5	72	10	4	2	11.43	11.46	5	0	3	2	0	40	1
2020-10-05	121	ISM	ABM	SHN	799886	11.1	11.4		26.9	66.8	7	3-5	72	10	4	3	11.43	11.46	5	0	3	2	0	40	1
2020-10-05	121	ISM	ABM	SHN	799886	11.1	11.4		26.9	66.8	7	3-5	72	10	4	4	11.43	11.46	5	0	5	0	0	0	1
2020-10-05	121	ISM	ABM	SHN	799886	11.1	11.4		26.9	66.8	7	3-5	72	10	5	1	11.44	11.47	5	1	3	2	20	40	1
2020-10-05	121	ISM	ABM	SHN	799886	11.1	11.4		26.9	66.8	7	3-5	72	10	5	2	11.44	11.47	5	1	3	2	20	40	1
2020-10-05	121	ISM	ABM	SHN	799886	11.1	11.4		26.9	66.8	7	3-5	72	10	5	3	11.44	11.47	5	0	3	2	0	40	1
2020-10-05	121	ISM	ABM	SHN	799886	11.1	11.4		26.9	66.8	7	3-5	72	10	5	4	11.44	11.47	5	0	3	2	0	40	1
2020-10-02	116	ISM	ABM	SHN	799889	11.1	11.4		26.6	65.2	7	3-5	24	10	0	5	11.48	11.51	5	0	5	0	0	0	1
2020-10-02	116	ISM	ABM	SHN	799889	11.1	11.4		26.6	65.2	7	3-5	24	10	0	6	11.48	11.51	5	0	5	0	0	0	1
2020-10-02	116	ISM	ABM	SHN	799889	11.1	11.4		26.6	65.2	7	3-5	24	10	0	7	11.48	11.51	5	0	5	0	0	0	1
2020-10-02	116	ISM	ABM	SHN	799889	11.1	11.4		26.6	65.2	7	3-5	24	10	0	8	11.48	11.51	5	0	5	0	0	0	1
2020-10-02	116	ISM	ABM	SHN	799889	11.1	11.4		26.6	65.2	7	3-5	24	10	2	5	11.49	11.52	5	0	3	2	0	40	1
2020-10-02	116	ISM	ABM	SHN	799889	11.1	11.4		26.6	65.2	7	3-5	24	10	2	6	11.49	11.52	5	0	3	2	0	40	1
2020-10-02	116	ISM	ABM	SHN	799889	11.1	11.4		26.6	65.2	7	3-5	24	10	2	7	11.49	11.52	5	0	4	1	0	20	1
2020-10-02	116	ISM	ABM	SHN	799889	11.1	11.4		26.6	65.2	7	3-5	24	10	2	8	11.5	11.53	5	0	5	0	0	0	1
2020-10-02	116	ISM	ABM	SHN	799889	11.1	11.4		26.6	65.2	7	3-5	24	10	4	5	11.5	11.53	5	0	5	0	0	0	1
2020-10-02	116	ISM	ABM	SHN	799889	11.1	11.4		26.6	65.2	7	3-5	24	10	4	6	11.5	11.53	5	0	3	2	0	40	1
2020-10-02	116	ISM	ABM	SHN	799889	11.1	11.4		26.6	65.2	7	3-5	24	10	4	7	11.5	11.53	5	0	3	2	0	40	1
2020-10-02	116	ISM	ABM	SHN	799889	11.1	11.4		26.6	65.2	7	3-5	24	10	4	8	11.51	11.54	5	0	5	0	0	0	1
2020-10-02	116	ISM	ABM	SHN	799889	11.1	11.4		26.6	65.2	7	3-5	24	10	5	5	11.51	11.54	5	0	5	0	0	0	1
2020-10-02	116	ISM	ABM	SHN	799889	11.1	11.4		26.6	65.2	7	3-5	24	10	5	6	11.51	11.54	5	0	5	0	0	0	1
2020-10-02	116	ISM	ABM	SHN	799889	11.1	11.4		26.6	65.2	7	3-5	24	10	5	7	11.52	11.55	5	0	5	0	0	0	1
2020-10-02	116	ISM	ABM	SHN	799889	11.1	11.4		26.6	65.2	7	3-5	24	10	5	8	11.52	11.55	5	0	5	0	0	0	1
2020-10-04	119	ISM	ABM	SHN	799886	11.1	11.4		27	61.9	7	3-5	48	10	0	5	11.48	11.51	5	0	5	0	0	0	1
2020-10-04	119	ISM	ABM	SHN	799886	11.1	11.4		27	61.9	7	3-5	48	10	0	6	11.48	11.51	5	0	5	0	0	0	1
2020-10-04	119	ISM	ABM	SHN	799886	11.1	11.4		27	61.9	7	3-5	48	10	0	7	11.48	11.51	5	0	5	0	0	0	1
2020-10-04	119	ISM	ABM	SHN	799886	11.1	11.4		27	61.9	7	3-5	48	10	0	8	11.48	11.51	5	0	5	0	0	0	1
2020-10-04	119	ISM	ABM	SHN	799886	11.1	11.4		27	61.9	7	3-5	48	10	2	5	11.49	11.52	5	0	3	2	0	40	1
2020-10-04	119	ISM	ABM	SHN	799886	11.1	11.4		27	61.9	7	3-5	48	10	2	6	11.49	11.52	5	0	3	2	0	40	1
2020-10-04	119	ISM	ABM	SHN	799886	11.1	11.4		27	61.9	7	3-5	48	10	2	7	11.49	11.52	5	0	4	1	0	20	1
2020-10-04	119	ISM	ABM	SHN	799886	11.1	11.4		27	61.9	7	3-5	48	10	2	8	11.5	11.53	5	0	5	0	0	0	1
2020-10-04	119	ISM	ABM	SHN	799886	11.1	11.4		27	61.9	7	3-5	48	10	4	5	11.5	11.53	5	0	5	0	0	0	1
2020-10-04	119	ISM	ABM	SHN	799886	11.1	11.4		27	61.9	7	3-5	48	10	4	6	11.5	11.53	5	0	3	2	0	40	1
2020-10-04	119	ISM	ABM	SHN	799886	11.1	11.4		27	61.9	7	3-5	48	10	4	7	11.5	11.53	5	0	3	2	0	40	1
2020-10-04	119	ISM	ABM	SHN	799886	11.1	11.4		27	61.9	7	3-5	48	10	4	8	11.51	11.54	5	0	5	0	0	0	1
2020-10-04	119	ISM	ABM	SHN	799886	11.1	11.4		27	61.9	7	3-5	48	10	5	5	11.51	11.54	5	0	4	1	0	20	1
2020-10-04	119	ISM	ABM	SHN	799886	11.1	11.4		27	61.9	7	3-5	48	10	5	6	11.51	11.54	5	0	4	1	0	20	1
2020-10-04	119	ISM	ABM	SHN	799886	11.1	11.4		27	61.9	7	3-5	48	10	5	7	11.52	11.55	5	0	4	1	0	20	1
2020-10-04	119	ISM	ABM	SHN	799886	11.1	11.4		27	61.9	7	3-5	48	10	5	8	11.52	11.55	5	0	5	0	0	0	1
2020-10-05	122	ISM	ABM	SHN	799886	11.1	11.4		26.8	66.9	7	3-5	72	10	0	5	11.48	11.51	5	0	5	0	0	0	1
2020-10-05	122	ISM	ABM	SHN	799886	11.1	11.4		26.8	66.9	7	3-5	72	10	0	6	11.48	11.51	5	0	5	0	0	0	1
2020-10-05	122	ISM	ABM	SHN	799886	11.1	11.4		26.8	66.9	7	3-5	72	10	0	7	11.48	11.51	5	0	5	0	0	0	1
2020-10-05	122	ISM	ABM	SHN	799886	11.1	11.4		26.8	66.9	7	3-5	72	10	0	8	11.48	11.51	5	0	5	0	0	0	1
2020-10-05	122	ISM	ABM	SHN	799886	11.1	11.4		26.8	66.9	7	3-5	72	10	2	5	11.49	11.52	5	0	3	2	0	40	1
2020-10-05	122	ISM	ABM	SHN	799886	11.1	11.4		26.8	66.9	7	3-5	72	10	2	6	11.49	11.52	5	0	3	2	0	40	1
2020-10-05	122	ISM	ABM	SHN	799886	11.1	11.4		26.8	66.9	7	3-5	72	10	2	7	11.49	11.52	5	0	3	2	0	40	1
2020-10-05	122	ISM	ABM	SHN	799886	11.1	11.4		26.8	66.9	7	3-5	72	10	2	8	11.5	11.53	5	0	4	1	0	20	1
2020-10-05	122	ISM	ABM	SHN	799886	11.1	11.4		26.8	66.9	7	3-5	72	10	4	5	11.5	11.53	5	0	5	0	0	0	1
2020-10-05	122	ISM	ABM	SHN	799886	11.1	11.4		26.8	66.9	7	3-5	72	10	4	6	11.5	11.53	5	0	3	2	0	40	1
2020-10-05	122	ISM	ABM	SHN	799886	11.1	11.4		26.8	66.9	7	3-5	72	10	4	7	11.5	11.53	5	0	3	2	0	40	1
2020-10-05	122	ISM	ABM	SHN	799886	11.1	11.4		26.8	66.9	7	3-5	72	10	4	8	11.51	11.54	5	0	4	1	0	20	1
2020-10-05	122	ISM	ABM	SHN	799886	11.1	11.4		26.8	66.9	7	3-5	72	10	5	5	11.51	11.54	5	0	3	2	0	40	1
2020-10-05	122	ISM	ABM	SHN	799886	11.1	11.4		26.8	66.9	7	3-5	72	10	5	6	11.51	11.54	5	0	3	2	0	40	1
2020-10-05	122	ISM	ABM	SHN	799886	11.1	11.4		26.8	66.9	7	3-5	72	10	5	7	11.52	11.55	5	0	3	2	0	40	1
2020-10-05	122	ISM	ABM	SHN	799886	11.1	11.4		26.8	66.9	7	3-5	72	10	5	8	11.52	11.55	5	0	4	1	0	20	1
2020-10-02	117	ISM	ABM	SHN	799889	11.1	11.4		26.6	66.1	7	3-5	24	10	0	9	11.56	11.59	5	0	5	0	0	0	1
2020-10-02	117	ISM	ABM	SHN	799889	11.1	11.4		26.6	66.1	7	3-5	24	10	0	10	11.56	11.59	5	0	5	0	0	0	1
2020-10-02	117	ISM	ABM	SHN	799889	11.1	11.4		26.6	66.1	7	3-5	24	10	0	11	11.56	11.59	5	0	5	0	0	0	1
2020-10-02	117	ISM	ABM	SHN	799889	11.1	11.4		26.6	66.1	7	3-5	24	10	0	12	11.56	11.59	5	0	5	0	0	0	1
2020-10-02	117	ISM	ABM	SHN	799889	11.1	11.4		26.6	66.1	7	3-5	24	10	2	9	11.57	12	5	0	5	0	0	0	1
2020-10-02	117	ISM	ABM	SHN	799889	11.1	11.4		26.6	66.1	7	3-5	24	10	2	10	11.57	12	5	0	4	1	0	20	1
2020-10-02	117	ISM	ABM	SHN	799889	11.1	11.4		26.6	66.1	7	3-5	24	10	2	11	11.57	12	5	0	4	1	0	20	1
2020-10-02	117	ISM	ABM	SHN	799889	11.1	11.4		26.6	66.1	7	3-5	24	10	2	12	11.57	12	5	0	3	2	0	40	1
2020-10-02	117	ISM	ABM	SHN	799889	11.1	11.4		26.6	66.1	7	3-5	24	10	4	9	11.58	12.01	5	0	4	1	0	20	1
2020-10-02	117	ISM	ABM	SHN	799889	11.1	11.4		26.6	66.1	7	3-5	24	10	4	10	11.58	12.01	5	0	5	0	0	0	1
2020-10-02	117	ISM	ABM	SHN	799889	11.1	11.4		26.6	66.1	7	3-5	24	10	4	11	11.58	12.01	5	0	5	0	0	0	1
2020-10-02	117	ISM	ABM	SHN	799889	11.1	11.4		26.6	66.1	7	3-5	24	10	4	12	11.58	12.01	5	0	5	0	0	0	1
2020-10-02	117	ISM	ABM	SHN	799889	11.1	11.4		26.6	66.1	7	3-5	24	10	5	9	11.59	12.02	5	0	4	1	0	20	1
2020-10-02	117	ISM	ABM	SHN	799889	11.1	11.4		26.6	66.1	7	3-5	24	10	5	10	11.59	12.02	5	0	5	0	0	0	1
2020-10-02	117	ISM	ABM	SHN	799889	11.1	11.4		26.6	66.1	7	3-5	24	10	5	11	11.59	12.02	5	0	4	1	0	20	1
2020-10-02	117	ISM	ABM	SHN	799889	11.1	11.4		26.6	66.1	7	3-5	24	10	5	12	12	12.03	5	0	5	0	0	0	1
2020-10-04	120	ISM	ABM	SHN	799886	11.1	11.4		27.1	61.8	7	3-5	48	10	0	9	11.56	11.59	5	0	5	0	0	0	1
2020-10-04	120	ISM	ABM	SHN	799886	11.1	11.4		27.1	61.8	7	3-5	48	10	0	10	11.56	11.59	5	0	5	0	0	0	1
2020-10-04	120	ISM	ABM	SHN	799886	11.1	11.4		27.1	61.8	7	3-5	48	10	0	11	11.56	11.59	5	0	5	0	0	0	1
2020-10-04	120	ISM	ABM	SHN	799886	11.1	11.4		27.1	61.8	7	3-5	48	10	0	12	11.56	11.59	5	0	5	0	0	0	1
2020-10-04	120	ISM	ABM	SHN	799886	11.1	11.4		27.1	61.8	7	3-5	48	10	2	9	11.57	12	5	0	4	1	0	20	1
2020-10-04	120	ISM	ABM	SHN	799886	11.1	11.4		27.1	61.8	7	3-5	48	10	2	10	11.57	12	5	0	4	1	0	20	1
2020-10-04	120	ISM	ABM	SHN	799886	11.1	11.4		27.1	61.8	7	3-5	48	10	2	11	11.57	12	5	0	4	1	0	20	1
2020-10-04	120	ISM	ABM	SHN	799886	11.1	11.4		27.1	61.8	7	3-5	48	10	2	12	11.57	12	5	0	3	2	0	40	1
2020-10-04	120	ISM	ABM	SHN	799886	11.1	11.4		27.1	61.8	7	3-5	48	10	4	9	11.58	12.01	5	0	4	1	0	20	1
2020-10-04	120	ISM	ABM	SHN	799886	11.1	11.4		27.1	61.8	7	3-5	48	10	4	10	11.58	12.01	5	0	5	0	0	0	1
2020-10-04	120	ISM	ABM	SHN	799886	11.1	11.4		27.1	61.8	7	3-5	48	10	4	11	11.58	12.01	5	0	3	2	0	40	1
2020-10-04	120	ISM	ABM	SHN	799886	11.1	11.4		27.1	61.8	7	3-5	48	10	4	12	11.58	12.01	5	0	5	0	0	0	1
2020-10-04	120	ISM	ABM	SHN	799886	11.1	11.4		27.1	61.8	7	3-5	48	10	5	9	11.59	12.02	5	0	4	1	0	20	1
2020-10-04	120	ISM	ABM	SHN	799886	11.1	11.4		27.1	61.8	7	3-5	48	10	5	10	11.59	12.02	5	0	5	0	0	0	1
2020-10-04	120	ISM	ABM	SHN	799886	11.1	11.4		27.1	61.8	7	3-5	48	10	5	11	11.59	12.02	5	0	4	1	0	20	1
2020-10-04	120	ISM	ABM	SHN	799886	11.1	11.4		27.1	61.8	7	3-5	48	10	5	12	12	12.03	5	0	5	0	0	0	1
2020-10-05	123	ISM	ABM	SHN	799886	11.1	11.4		27	65.9	7	3-5	72	10	0	9	11.56	11.59	5	0	5	0	0	0	1
2020-10-05	123	ISM	ABM	SHN	799886	11.1	11.4		27	65.9	7	3-5	72	10	0	10	11.56	11.59	5	0	5	0	0	0	1
2020-10-05	123	ISM	ABM	SHN	799886	11.1	11.4		27	65.9	7	3-5	72	10	0	11	11.56	11.59	5	0	5	0	0	0	1
2020-10-05	123	ISM	ABM	SHN	799886	11.1	11.4		27	65.9	7	3-5	72	10	0	12	11.56	11.59	5	0	5	0	0	0	1
2020-10-05	123	ISM	ABM	SHN	799886	11.1	11.4		27	65.9	7	3-5	72	10	2	9	11.57	12	5	0	3	2	0	40	1
2020-10-05	123	ISM	ABM	SHN	799886	11.1	11.4		27	65.9	7	3-5	72	10	2	10	11.57	12	5	0	4	1	0	20	1
2020-10-05	123	ISM	ABM	SHN	799886	11.1	11.4		27	65.9	7	3-5	72	10	2	11	11.57	12	5	0	3	2	0	40	1
2020-10-05	123	ISM	ABM	SHN	799886	11.1	11.4		27	65.9	7	3-5	72	10	2	12	11.57	12	5	0	3	2	0	40	1
2020-10-05	123	ISM	ABM	SHN	799886	11.1	11.4		27	65.9	7	3-5	72	10	4	9	11.58	12.01	5	0	4	1	0	20	1
2020-10-05	123	ISM	ABM	SHN	799886	11.1	11.4		27	65.9	7	3-5	72	10	4	10	11.58	12.01	5	0	4	1	0	20	1
2020-10-05	123	ISM	ABM	SHN	799886	11.1	11.4		27	65.9	7	3-5	72	10	4	11	11.58	12.01	5	0	3	2	0	40	1
2020-10-05	123	ISM	ABM	SHN	799886	11.1	11.4		27	65.9	7	3-5	72	10	4	12	11.58	12.01	5	0	4	1	0	20	1
2020-10-05	123	ISM	ABM	SHN	799886	11.1	11.4		27	65.9	7	3-5	72	10	5	9	11.59	12.02	5	0	4	1	0	20	1
2020-10-05	123	ISM	ABM	SHN	799886	11.1	11.4		27	65.9	7	3-5	72	10	5	10	11.59	12.02	5	0	5	0	0	0	1
2020-10-05	123	ISM	ABM	SHN	799886	11.1	11.4		27	65.9	7	3-5	72	10	5	11	11.59	12.02	5	0	4	1	0	20	1
2020-10-05	123	ISM	ABM	SHN	799886	11.1	11.4		27	65.9	7	3-5	72	10	5	12	12	12.03	5	0	4	1	0	20	1
2020-10-02	151	ISM	ABM	SHN	799889	17.5	18.2		26.5	65.8	7	3-5	24	10	0	1	18.24	18.27	5	0	5	0	0	0	1
2020-10-02	151	ISM	ABM	SHN	799889	17.5	18.2		26.5	65.8	7	3-5	24	10	0	2	18.24	18.27	5	0	5	0	0	0	1
2020-10-02	151	ISM	ABM	SHN	799889	17.5	18.2		26.5	65.8	7	3-5	24	10	0	3	18.24	18.27	5	0	5	0	0	0	1
2020-10-02	151	ISM	ABM	SHN	799889	17.5	18.2		26.5	65.8	7	3-5	24	10	0	4	18.24	18.27	5	0	5	0	0	0	1
2020-10-02	151	ISM	ABM	SHN	799889	17.5	18.2		26.5	65.8	7	3-5	24	10	2	1	18.25	18.28	5	0	5	0	0	0	1
2020-10-02	151	ISM	ABM	SHN	799889	17.5	18.2		26.5	65.8	7	3-5	24	10	2	2	18.25	18.28	5	0	5	0	0	0	1
2020-10-02	151	ISM	ABM	SHN	799889	17.5	18.2		26.5	65.8	7	3-5	24	10	2	3	18.25	18.28	5	0	4	1	0	20	1
2020-10-02	151	ISM	ABM	SHN	799889	17.5	18.2		26.5	65.8	7	3-5	24	10	2	4	18.25	18.28	5	0	5	0	0	0	1
2020-10-02	151	ISM	ABM	SHN	799889	17.5	18.2		26.5	65.8	7	3-5	24	10	4	1	18.26	18.29	5	0	4	1	0	20	1
2020-10-02	151	ISM	ABM	SHN	799889	17.5	18.2		26.5	65.8	7	3-5	24	10	4	2	18.26	18.29	5	0	5	0	0	0	1
2020-10-02	151	ISM	ABM	SHN	799889	17.5	18.2		26.5	65.8	7	3-5	24	10	4	3	18.26	18.29	5	0	5	0	0	0	1
2020-10-02	151	ISM	ABM	SHN	799889	17.5	18.2		26.5	65.8	7	3-5	24	10	4	4	18.26	18.29	5	0	5	0	0	0	1
2020-10-02	151	ISM	ABM	SHN	799889	17.5	18.2		26.5	65.8	7	3-5	24	10	5	1	18.26	18.29	5	0	5	0	0	0	1
2020-10-02	151	ISM	ABM	SHN	799889	17.5	18.2		26.5	65.8	7	3-5	24	10	5	2	18.27	18.3	5	0	5	0	0	0	1
2020-10-02	151	ISM	ABM	SHN	799889	17.5	18.2		26.5	65.8	7	3-5	24	10	5	3	18.27	18.3	5	0	5	0	0	0	1
2020-10-02	151	ISM	ABM	SHN	799889	17.5	18.2		26.5	65.8	7	3-5	24	10	5	4	18.27	18.3	5	0	5	0	0	0	1
2020-10-04	154	ISM	ABM	SHN	799886	17.5	18.2		26.7	62.7	7	3-5	48	10	0	1	18.24	18.27	5	0	5	0	0	0	1
2020-10-04	154	ISM	ABM	SHN	799886	17.5	18.2		26.7	62.7	7	3-5	48	10	0	2	18.24	18.27	5	0	5	0	0	0	1
2020-10-04	154	ISM	ABM	SHN	799886	17.5	18.2		26.7	62.7	7	3-5	48	10	0	3	18.24	18.27	5	0	5	0	0	0	1
2020-10-04	154	ISM	ABM	SHN	799886	17.5	18.2		26.7	62.7	7	3-5	48	10	0	4	18.24	18.27	5	0	5	0	0	0	1
2020-10-04	154	ISM	ABM	SHN	799886	17.5	18.2		26.7	62.7	7	3-5	48	10	2	1	18.25	18.28	5	0	5	0	0	0	1
2020-10-04	154	ISM	ABM	SHN	799886	17.5	18.2		26.7	62.7	7	3-5	48	10	2	2	18.25	18.28	5	0	5	0	0	0	1
2020-10-04	154	ISM	ABM	SHN	799886	17.5	18.2		26.7	62.7	7	3-5	48	10	2	3	18.25	18.28	5	0	3	2	0	40	1
2020-10-04	154	ISM	ABM	SHN	799886	17.5	18.2		26.7	62.7	7	3-5	48	10	2	4	18.25	18.28	5	0	4	1	0	20	1
2020-10-04	154	ISM	ABM	SHN	799886	17.5	18.2		26.7	62.7	7	3-5	48	10	4	1	18.26	18.29	5	0	4	1	0	20	1
2020-10-04	154	ISM	ABM	SHN	799886	17.5	18.2		26.7	62.7	7	3-5	48	10	4	2	18.26	18.29	5	0	4	1	0	20	1
2020-10-04	154	ISM	ABM	SHN	799886	17.5	18.2		26.7	62.7	7	3-5	48	10	4	3	18.26	18.29	5	0	5	0	0	0	1
2020-10-04	154	ISM	ABM	SHN	799886	17.5	18.2		26.7	62.7	7	3-5	48	10	4	4	18.26	18.29	5	0	5	0	0	0	1
2020-10-04	154	ISM	ABM	SHN	799886	17.5	18.2		26.7	62.7	7	3-5	48	10	5	1	18.26	18.29	5	0	4	1	0	20	1
2020-10-04	154	ISM	ABM	SHN	799886	17.5	18.2		26.7	62.7	7	3-5	48	10	5	2	18.27	18.3	5	0	4	1	0	20	1
2020-10-04	154	ISM	ABM	SHN	799886	17.5	18.2		26.7	62.7	7	3-5	48	10	5	3	18.27	18.3	5	0	4	1	0	20	1
2020-10-04	154	ISM	ABM	SHN	799886	17.5	18.2		26.7	62.7	7	3-5	48	10	5	4	18.27	18.3	5	0	4	1	0	20	1
2020-10-05	157	ISM	ABM	SHN	799886	17.5	18.2		26.6	65.4	7	3-5	72	10	0	1	18.24	18.27	5	0	5	0	0	0	1
2020-10-05	157	ISM	ABM	SHN	799886	17.5	18.2		26.6	65.4	7	3-5	72	10	0	2	18.24	18.27	5	0	5	0	0	0	1
2020-10-05	157	ISM	ABM	SHN	799886	17.5	18.2		26.6	65.4	7	3-5	72	10	0	3	18.24	18.27	5	0	5	0	0	0	1
2020-10-05	157	ISM	ABM	SHN	799886	17.5	18.2		26.6	65.4	7	3-5	72	10	0	4	18.24	18.27	5	0	5	0	0	0	1
2020-10-05	157	ISM	ABM	SHN	799886	17.5	18.2		26.6	65.4	7	3-5	72	10	2	1	18.25	18.28	5	0	5	0	0	0	1
2020-10-05	157	ISM	ABM	SHN	799886	17.5	18.2		26.6	65.4	7	3-5	72	10	2	2	18.25	18.28	5	0	5	0	0	0	1
2020-10-05	157	ISM	ABM	SHN	799886	17.5	18.2		26.6	65.4	7	3-5	72	10	2	3	18.25	18.28	5	0	3	2	0	40	1
2020-10-05	157	ISM	ABM	SHN	799886	17.5	18.2		26.6	65.4	7	3-5	72	10	2	4	18.25	18.28	5	0	4	1	0	20	1
2020-10-05	157	ISM	ABM	SHN	799886	17.5	18.2		26.6	65.4	7	3-5	72	10	4	1	18.26	18.29	5	0	3	2	0	40	1
2020-10-05	157	ISM	ABM	SHN	799886	17.5	18.2		26.6	65.4	7	3-5	72	10	4	2	18.26	18.29	5	0	4	1	0	20	1
2020-10-05	157	ISM	ABM	SHN	799886	17.5	18.2		26.6	65.4	7	3-5	72	10	4	3	18.26	18.29	5	0	4	1	0	20	1
2020-10-05	157	ISM	ABM	SHN	799886	17.5	18.2		26.6	65.4	7	3-5	72	10	4	4	18.26	18.29	5	0	5	0	0	0	1
2020-10-05	157	ISM	ABM	SHN	799886	17.5	18.2		26.6	65.4	7	3-5	72	10	5	1	18.26	18.29	5	0	3	2	0	40	1
2020-10-05	157	ISM	ABM	SHN	799886	17.5	18.2		26.6	65.4	7	3-5	72	10	5	2	18.27	18.3	5	0	3	2	0	40	1
2020-10-05	157	ISM	ABM	SHN	799886	17.5	18.2		26.6	65.4	7	3-5	72	10	5	3	18.27	18.3	5	0	3	2	0	40	1
2020-10-05	157	ISM	ABM	SHN	799886	17.5	18.2		26.6	65.4	7	3-5	72	10	5	4	18.27	18.3	5	0	4	1	0	20	1
2020-10-02	152	ISM	ABM	SHN	799889	17.5	18.2		26.5	65.7	7	3-5	24	10	0	5	18.33	18.36	5	0	5	0	0	0	1
2020-10-02	152	ISM	ABM	SHN	799889	17.5	18.2		26.5	65.7	7	3-5	24	10	0	6	18.33	18.36	5	0	5	0	0	0	1
2020-10-02	152	ISM	ABM	SHN	799889	17.5	18.2		26.5	65.7	7	3-5	24	10	0	7	18.33	18.36	5	0	5	0	0	0	1
2020-10-02	152	ISM	ABM	SHN	799889	17.5	18.2		26.5	65.7	7	3-5	24	10	0	8	18.33	18.36	5	0	5	0	0	0	1
2020-10-02	152	ISM	ABM	SHN	799889	17.5	18.2		26.5	65.7	7	3-5	24	10	2	5	18.34	18.37	5	0	5	0	0	0	1
2020-10-02	152	ISM	ABM	SHN	799889	17.5	18.2		26.5	65.7	7	3-5	24	10	2	6	18.34	18.37	5	0	5	0	0	0	1
2020-10-02	152	ISM	ABM	SHN	799889	17.5	18.2		26.5	65.7	7	3-5	24	10	2	7	18.34	18.37	5	0	5	0	0	0	1
2020-10-02	152	ISM	ABM	SHN	799889	17.5	18.2		26.5	65.7	7	3-5	24	10	2	8	18.35	18.38	5	0	5	0	0	0	1
2020-10-02	152	ISM	ABM	SHN	799889	17.5	18.2		26.5	65.7	7	3-5	24	10	4	5	18.35	18.38	5	0	4	1	0	20	1
2020-10-02	152	ISM	ABM	SHN	799889	17.5	18.2		26.5	65.7	7	3-5	24	10	4	6	18.35	18.38	5	0	5	0	0	0	1
2020-10-02	152	ISM	ABM	SHN	799889	17.5	18.2		26.5	65.7	7	3-5	24	10	4	7	18.35	18.38	5	0	5	0	0	0	1
2020-10-02	152	ISM	ABM	SHN	799889	17.5	18.2		26.5	65.7	7	3-5	24	10	4	8	18.35	18.38	5	0	5	0	0	0	1
2020-10-02	152	ISM	ABM	SHN	799889	17.5	18.2		26.5	65.7	7	3-5	24	10	5	5	18.35	18.38	5	0	5	0	0	0	1
2020-10-02	152	ISM	ABM	SHN	799889	17.5	18.2		26.5	65.7	7	3-5	24	10	5	6	18.36	18.39	5	0	5	0	0	0	1
2020-10-02	152	ISM	ABM	SHN	799889	17.5	18.2		26.5	65.7	7	3-5	24	10	5	7	18.36	18.39	5	0	4	1	0	20	1
2020-10-02	152	ISM	ABM	SHN	799889	17.5	18.2		26.5	65.7	7	3-5	24	10	5	8	18.36	18.39	5	1	5	0	20	0	1
2020-10-04	155	ISM	ABM	SHN	799886	17.5	18.2		26.7	63.5	7	3-5	48	10	0	5	18.33	18.36	5	0	5	0	0	0	1
2020-10-04	155	ISM	ABM	SHN	799886	17.5	18.2		26.7	63.5	7	3-5	48	10	0	6	18.33	18.36	5	0	5	0	0	0	1
2020-10-04	155	ISM	ABM	SHN	799886	17.5	18.2		26.7	63.5	7	3-5	48	10	0	7	18.33	18.36	5	0	5	0	0	0	1
2020-10-04	155	ISM	ABM	SHN	799886	17.5	18.2		26.7	63.5	7	3-5	48	10	0	8	18.33	18.36	5	0	5	0	0	0	1
2020-10-04	155	ISM	ABM	SHN	799886	17.5	18.2		26.7	63.5	7	3-5	48	10	2	5	18.34	18.37	5	0	4	1	0	20	1
2020-10-04	155	ISM	ABM	SHN	799886	17.5	18.2		26.7	63.5	7	3-5	48	10	2	6	18.34	18.37	5	0	5	0	0	0	1
2020-10-04	155	ISM	ABM	SHN	799886	17.5	18.2		26.7	63.5	7	3-5	48	10	2	7	18.34	18.37	5	0	4	1	0	20	1
2020-10-04	155	ISM	ABM	SHN	799886	17.5	18.2		26.7	63.5	7	3-5	48	10	2	8	18.35	18.38	5	0	4	1	0	20	1
2020-10-04	155	ISM	ABM	SHN	799886	17.5	18.2		26.7	63.5	7	3-5	48	10	4	5	18.35	18.38	5	0	4	1	0	20	1
2020-10-04	155	ISM	ABM	SHN	799886	17.5	18.2		26.7	63.5	7	3-5	48	10	4	6	18.35	18.38	5	0	4	1	0	20	1
2020-10-04	155	ISM	ABM	SHN	799886	17.5	18.2		26.7	63.5	7	3-5	48	10	4	7	18.35	18.38	5	0	5	0	0	0	1
2020-10-04	155	ISM	ABM	SHN	799886	17.5	18.2		26.7	63.5	7	3-5	48	10	4	8	18.35	18.38	5	0	5	0	0	0	1
2020-10-04	155	ISM	ABM	SHN	799886	17.5	18.2		26.7	63.5	7	3-5	48	10	5	5	18.35	18.38	5	0	4	1	0	20	1
2020-10-04	155	ISM	ABM	SHN	799886	17.5	18.2		26.7	63.5	7	3-5	48	10	5	6	18.36	18.39	5	0	4	1	0	20	1
2020-10-04	155	ISM	ABM	SHN	799886	17.5	18.2		26.7	63.5	7	3-5	48	10	5	7	18.36	18.39	5	0	4	1	0	20	1
2020-10-04	155	ISM	ABM	SHN	799886	17.5	18.2		26.7	63.5	7	3-5	48	10	5	8	18.36	18.39	5	1	4	1	20	20	1
2020-10-05	158	ISM	ABM	SHN	799886	17.5	18.2		26.6	65.6	7	3-5	72	10	0	5	18.33	18.36	5	0	5	0	0	0	1
2020-10-05	158	ISM	ABM	SHN	799886	17.5	18.2		26.6	65.6	7	3-5	72	10	0	6	18.33	18.36	5	0	5	0	0	0	1
2020-10-05	158	ISM	ABM	SHN	799886	17.5	18.2		26.6	65.6	7	3-5	72	10	0	7	18.33	18.36	5	0	5	0	0	0	1
2020-10-05	158	ISM	ABM	SHN	799886	17.5	18.2		26.6	65.6	7	3-5	72	10	0	8	18.33	18.36	5	0	5	0	0	0	1
2020-10-05	158	ISM	ABM	SHN	799886	17.5	18.2		26.6	65.6	7	3-5	72	10	2	5	18.34	18.37	5	0	4	1	0	20	1
2020-10-05	158	ISM	ABM	SHN	799886	17.5	18.2		26.6	65.6	7	3-5	72	10	2	6	18.34	18.37	5	0	4	1	0	20	1
2020-10-05	158	ISM	ABM	SHN	799886	17.5	18.2		26.6	65.6	7	3-5	72	10	2	7	18.34	18.37	5	0	4	1	0	20	1
2020-10-05	158	ISM	ABM	SHN	799886	17.5	18.2		26.6	65.6	7	3-5	72	10	2	8	18.35	18.38	5	0	4	1	0	20	1
2020-10-05	158	ISM	ABM	SHN	799886	17.5	18.2		26.6	65.6	7	3-5	72	10	4	5	18.35	18.38	5	0	4	1	0	20	1
2020-10-05	158	ISM	ABM	SHN	799886	17.5	18.2		26.6	65.6	7	3-5	72	10	4	6	18.35	18.38	5	0	3	2	0	40	1
2020-10-05	158	ISM	ABM	SHN	799886	17.5	18.2		26.6	65.6	7	3-5	72	10	4	7	18.35	18.38	5	0	5	0	0	0	1
2020-10-05	158	ISM	ABM	SHN	799886	17.5	18.2		26.6	65.6	7	3-5	72	10	4	8	18.35	18.38	5	0	5	0	0	0	1
2020-10-05	158	ISM	ABM	SHN	799886	17.5	18.2		26.6	65.6	7	3-5	72	10	5	5	18.35	18.38	5	0	4	1	0	20	1
2020-10-05	158	ISM	ABM	SHN	799886	17.5	18.2		26.6	65.6	7	3-5	72	10	5	6	18.36	18.39	5	0	4	1	0	20	1
2020-10-05	158	ISM	ABM	SHN	799886	17.5	18.2		26.6	65.6	7	3-5	72	10	5	7	18.36	18.39	5	0	3	2	0	40	1
2020-10-05	158	ISM	ABM	SHN	799886	17.5	18.2		26.6	65.6	7	3-5	72	10	5	8	18.36	18.39	5	1	4	1	20	20	1
2020-10-02	153	ISM	ABM	SHN	799889	17.5	18.2		26.5	65.7	7	3-5	24	10	0	9	18.43	18.46	5	0	5	0	0	0	1
2020-10-02	153	ISM	ABM	SHN	799889	17.5	18.2		26.5	65.7	7	3-5	24	10	0	10	18.43	18.46	5	0	5	0	0	0	1
2020-10-02	153	ISM	ABM	SHN	799889	17.5	18.2		26.5	65.7	7	3-5	24	10	0	11	18.43	18.46	5	0	5	0	0	0	1
2020-10-02	153	ISM	ABM	SHN	799889	17.5	18.2		26.5	65.7	7	3-5	24	10	0	12	18.43	18.46	5	0	5	0	0	0	1
2020-10-02	153	ISM	ABM	SHN	799889	17.5	18.2		26.5	65.7	7	3-5	24	10	2	9	18.44	18.47	5	0	5	0	0	0	1
2020-10-02	153	ISM	ABM	SHN	799889	17.5	18.2		26.5	65.7	7	3-5	24	10	2	10	18.44	18.47	5	0	5	0	0	0	1
2020-10-02	153	ISM	ABM	SHN	799889	17.5	18.2		26.5	65.7	7	3-5	24	10	2	11	18.44	18.47	5	0	5	0	0	0	1
2020-10-02	153	ISM	ABM	SHN	799889	17.5	18.2		26.5	65.7	7	3-5	24	10	2	12	18.44	18.47	5	0	5	0	0	0	1
2020-10-02	153	ISM	ABM	SHN	799889	17.5	18.2		26.5	65.7	7	3-5	24	10	4	9	18.44	18.47	5	0	5	0	0	0	1
2020-10-02	153	ISM	ABM	SHN	799889	17.5	18.2		26.5	65.7	7	3-5	24	10	4	10	18.44	18.47	5	0	4	1	0	20	1
2020-10-02	153	ISM	ABM	SHN	799889	17.5	18.2		26.5	65.7	7	3-5	24	10	4	11	18.45	18.48	5	0	5	0	0	0	1
2020-10-02	153	ISM	ABM	SHN	799889	17.5	18.2		26.5	65.7	7	3-5	24	10	4	12	18.45	18.48	5	0	5	0	0	0	1
2020-10-02	153	ISM	ABM	SHN	799889	17.5	18.2		26.5	65.7	7	3-5	24	10	5	9	18.45	18.48	5	0	5	0	0	0	1
2020-10-02	153	ISM	ABM	SHN	799889	17.5	18.2		26.5	65.7	7	3-5	24	10	5	10	18.45	18.48	5	0	5	0	0	0	1
2020-10-02	153	ISM	ABM	SHN	799889	17.5	18.2		26.5	65.7	7	3-5	24	10	5	11	18.45	18.48	5	0	5	0	0	0	1
2020-10-02	153	ISM	ABM	SHN	799889	17.5	18.2		26.5	65.7	7	3-5	24	10	5	12	18.45	18.48	5	0	5	0	0	0	1
2020-10-04	156	ISM	ABM	SHN	799886	17.5	18.2		26.6	63.8	7	3-5	48	10	0	9	18.43	18.46	5	0	5	0	0	0	1
2020-10-04	156	ISM	ABM	SHN	799886	17.5	18.2		26.6	63.8	7	3-5	48	10	0	10	18.43	18.46	5	0	5	0	0	0	1
2020-10-04	156	ISM	ABM	SHN	799886	17.5	18.2		26.6	63.8	7	3-5	48	10	0	11	18.43	18.46	5	0	5	0	0	0	1
2020-10-04	156	ISM	ABM	SHN	799886	17.5	18.2		26.6	63.8	7	3-5	48	10	0	12	18.43	18.46	5	0	5	0	0	0	1
2020-10-04	156	ISM	ABM	SHN	799886	17.5	18.2		26.6	63.8	7	3-5	48	10	2	9	18.44	18.47	5	0	5	0	0	0	1
2020-10-04	156	ISM	ABM	SHN	799886	17.5	18.2		26.6	63.8	7	3-5	48	10	2	10	18.44	18.47	5	0	5	0	0	0	1
2020-10-04	156	ISM	ABM	SHN	799886	17.5	18.2		26.6	63.8	7	3-5	48	10	2	11	18.44	18.47	5	0	3	2	0	40	1
2020-10-04	156	ISM	ABM	SHN	799886	17.5	18.2		26.6	63.8	7	3-5	48	10	2	12	18.44	18.47	5	0	5	0	0	0	1
2020-10-04	156	ISM	ABM	SHN	799886	17.5	18.2		26.6	63.8	7	3-5	48	10	4	9	18.44	18.47	5	0	4	1	0	20	1
2020-10-04	156	ISM	ABM	SHN	799886	17.5	18.2		26.6	63.8	7	3-5	48	10	4	10	18.44	18.47	5	0	4	1	0	20	1
2020-10-04	156	ISM	ABM	SHN	799886	17.5	18.2		26.6	63.8	7	3-5	48	10	4	11	18.45	18.48	5	0	5	0	0	0	1
2020-10-04	156	ISM	ABM	SHN	799886	17.5	18.2		26.6	63.8	7	3-5	48	10	4	12	18.45	18.48	5	0	5	0	0	0	1
2020-10-04	156	ISM	ABM	SHN	799886	17.5	18.2		26.6	63.8	7	3-5	48	10	5	9	18.45	18.48	5	0	4	1	0	20	1
2020-10-04	156	ISM	ABM	SHN	799886	17.5	18.2		26.6	63.8	7	3-5	48	10	5	10	18.45	18.48	5	0	5	0	0	0	1
2020-10-04	156	ISM	ABM	SHN	799886	17.5	18.2		26.6	63.8	7	3-5	48	10	5	11	18.45	18.48	5	0	4	1	0	20	1
2020-10-04	156	ISM	ABM	SHN	799886	17.5	18.2		26.6	63.8	7	3-5	48	10	5	12	18.45	18.48	5	0	5	0	0	0	1
2020-10-05	159	ISM	ABM	SHN	799886	17.5	18.2		26.5	66	7	3-5	72	10	0	9	18.43	18.46	5	0	5	0	0	0	1
2020-10-05	159	ISM	ABM	SHN	799886	17.5	18.2		26.5	66	7	3-5	72	10	0	10	18.43	18.46	5	0	5	0	0	0	1
2020-10-05	159	ISM	ABM	SHN	799886	17.5	18.2		26.5	66	7	3-5	72	10	0	11	18.43	18.46	5	0	5	0	0	0	1
2020-10-05	159	ISM	ABM	SHN	799886	17.5	18.2		26.5	66	7	3-5	72	10	0	12	18.43	18.46	5	0	5	0	0	0	1
2020-10-05	159	ISM	ABM	SHN	799886	17.5	18.2		26.5	66	7	3-5	72	10	2	9	18.44	18.47	5	0	5	0	0	0	1
2020-10-05	159	ISM	ABM	SHN	799886	17.5	18.2		26.5	66	7	3-5	72	10	2	10	18.44	18.47	5	0	5	0	0	0	1
2020-10-05	159	ISM	ABM	SHN	799886	17.5	18.2		26.5	66	7	3-5	72	10	2	11	18.44	18.47	5	0	3	2	0	40	1
2020-10-05	159	ISM	ABM	SHN	799886	17.5	18.2		26.5	66	7	3-5	72	10	2	12	18.44	18.47	5	0	4	1	0	20	1
2020-10-05	159	ISM	ABM	SHN	799886	17.5	18.2		26.5	66	7	3-5	72	10	4	9	18.44	18.47	5	0	4	1	0	20	1
2020-10-05	159	ISM	ABM	SHN	799886	17.5	18.2		26.5	66	7	3-5	72	10	4	10	18.44	18.47	5	0	4	1	0	20	1
2020-10-05	159	ISM	ABM	SHN	799886	17.5	18.2		26.5	66	7	3-5	72	10	4	11	18.45	18.48	5	0	5	0	0	0	1
2020-10-05	159	ISM	ABM	SHN	799886	17.5	18.2		26.5	66	7	3-5	72	10	4	12	18.45	18.48	5	0	3	2	0	40	1
2020-10-05	159	ISM	ABM	SHN	799886	17.5	18.2		26.5	66	7	3-5	72	10	5	9	18.45	18.48	5	0	3	2	0	40	1
2020-10-05	159	ISM	ABM	SHN	799886	17.5	18.2		26.5	66	7	3-5	72	10	5	10	18.45	18.48	5	0	5	0	0	0	1
2020-10-05	159	ISM	ABM	SHN	799886	17.5	18.2		26.5	66	7	3-5	72	10	5	11	18.45	18.48	5	0	4	1	0	20	1
2020-10-05	159	ISM	ABM	SHN	799886	17.5	18.2		26.5	66	7	3-5	72	10	5	12	18.45	18.48	5	0	4	1	0	20	1
2020-09-22	79	ISM	ABM	SHN	799889	17.3	18		26.5	69.4	7	3-5	24	1	0	1	18.35	18.38	5	0	5	0	0	0	1
2020-09-22	79	ISM	ABM	SHN	799889	17.3	18		26.5	69.4	7	3-5	24	1	0	2	18.35	18.38	5	0	5	0	0	0	1
2020-09-22	79	ISM	ABM	SHN	799889	17.3	18		26.5	69.4	7	3-5	24	1	0	3	18.35	18.38	5	0	5	0	0	0	1
2020-09-22	79	ISM	ABM	SHN	799889	17.3	18		26.5	69.4	7	3-5	24	1	0	4	18.35	18.38	5	0	5	0	0	0	1
2020-09-22	79	ISM	ABM	SHN	799889	17.3	18		26.5	69.4	7	3-5	24	1	2	1	18.36	18.39	5	0	5	0	0	0	1
2020-09-22	79	ISM	ABM	SHN	799889	17.3	18		26.5	69.4	7	3-5	24	1	2	2	18.36	18.39	5	0	5	0	0	0	1
2020-09-22	79	ISM	ABM	SHN	799889	17.3	18		26.5	69.4	7	3-5	24	1	2	3	18.36	18.39	5	0	5	0	0	0	1
2020-09-22	79	ISM	ABM	SHN	799889	17.3	18		26.5	69.4	7	3-5	24	1	2	4	18.37	18.4	5	0	5	0	0	0	1
2020-09-22	79	ISM	ABM	SHN	799889	17.3	18		26.5	69.4	7	3-5	24	1	4	1	18.37	18.4	5	0	5	0	0	0	1
2020-09-22	79	ISM	ABM	SHN	799889	17.3	18		26.5	69.4	7	3-5	24	1	4	2	18.37	18.4	5	0	5	0	0	0	1
2020-09-22	79	ISM	ABM	SHN	799889	17.3	18		26.5	69.4	7	3-5	24	1	4	3	18.37	18.4	5	0	4	1	0	20	1
2020-09-22	79	ISM	ABM	SHN	799889	17.3	18		26.5	69.4	7	3-5	24	1	4	4	18.37	18.4	5	0	5	0	0	0	1
2020-09-22	79	ISM	ABM	SHN	799889	17.3	18		26.5	69.4	7	3-5	24	1	5	1	18.38	18.41	5	0	4	1	0	20	1
2020-09-22	79	ISM	ABM	SHN	799889	17.3	18		26.5	69.4	7	3-5	24	1	5	2	18.38	18.41	5	0	5	0	0	0	1
2020-09-22	79	ISM	ABM	SHN	799889	17.3	18		26.5	69.4	7	3-5	24	1	5	3	18.38	18.41	5	0	5	0	0	0	1
2020-09-22	79	ISM	ABM	SHN	799889	17.3	18		26.5	69.4	7	3-5	24	1	5	4	18.38	18.41	5	0	5	0	0	0	1
2020-09-24	85	ISM	ABM	SHN	799886	17.3	18		27.4	69.8	7	3-5	48	1	0	1	18.35	18.38	5	0	5	0	0	0	1
2020-09-24	85	ISM	ABM	SHN	799886	17.3	18		27.4	69.8	7	3-5	48	1	0	2	18.35	18.38	5	0	5	0	0	0	1
2020-09-24	85	ISM	ABM	SHN	799886	17.3	18		27.4	69.8	7	3-5	48	1	0	3	18.35	18.38	5	0	5	0	0	0	1
2020-09-24	85	ISM	ABM	SHN	799886	17.3	18		27.4	69.8	7	3-5	48	1	0	4	18.35	18.38	5	0	5	0	0	0	1
2020-09-24	85	ISM	ABM	SHN	799886	17.3	18		27.4	69.8	7	3-5	48	1	2	1	18.36	18.39	5	0	5	0	0	0	1
2020-09-24	85	ISM	ABM	SHN	799886	17.3	18		27.4	69.8	7	3-5	48	1	2	2	18.36	18.39	5	0	5	0	0	0	1
2020-09-24	85	ISM	ABM	SHN	799886	17.3	18		27.4	69.8	7	3-5	48	1	2	3	18.36	18.39	5	0	5	0	0	0	1
2020-09-24	85	ISM	ABM	SHN	799886	17.3	18		27.4	69.8	7	3-5	48	1	2	4	18.37	18.4	5	0	5	0	0	0	1
2020-09-24	85	ISM	ABM	SHN	799886	17.3	18		27.4	69.8	7	3-5	48	1	4	1	18.37	18.4	5	0	5	0	0	0	1
2020-09-24	85	ISM	ABM	SHN	799886	17.3	18		27.4	69.8	7	3-5	48	1	4	2	18.37	18.4	5	0	5	0	0	0	1
2020-09-24	85	ISM	ABM	SHN	799886	17.3	18		27.4	69.8	7	3-5	48	1	4	3	18.37	18.4	5	0	4	1	0	20	1
2020-09-24	85	ISM	ABM	SHN	799886	17.3	18		27.4	69.8	7	3-5	48	1	4	4	18.37	18.4	5	0	5	0	0	0	1
2020-09-24	85	ISM	ABM	SHN	799886	17.3	18		27.4	69.8	7	3-5	48	1	5	1	18.38	18.41	5	0	4	1	0	20	1
2020-09-24	85	ISM	ABM	SHN	799886	17.3	18		27.4	69.8	7	3-5	48	1	5	2	18.38	18.41	5	0	5	0	0	0	1
2020-09-24	85	ISM	ABM	SHN	799886	17.3	18		27.4	69.8	7	3-5	48	1	5	3	18.38	18.41	5	0	5	0	0	0	1
2020-09-24	85	ISM	ABM	SHN	799886	17.3	18		27.4	69.8	7	3-5	48	1	5	4	18.38	18.41	5	0	4	1	0	20	1
2020-09-25	82	ISM	ABM	SHN	799886	17.3	18		27.3	57.9	7	3-5	72	1	0	1	18.35	18.38	5	0	5	0	0	0	1
2020-09-25	82	ISM	ABM	SHN	799886	17.3	18		27.3	57.9	7	3-5	72	1	0	2	18.35	18.38	5	0	5	0	0	0	1
2020-09-25	82	ISM	ABM	SHN	799886	17.3	18		27.3	57.9	7	3-5	72	1	0	3	18.35	18.38	5	0	5	0	0	0	1
2020-09-25	82	ISM	ABM	SHN	799886	17.3	18		27.3	57.9	7	3-5	72	1	0	4	18.35	18.38	5	0	5	0	0	0	1
2020-09-25	82	ISM	ABM	SHN	799886	17.3	18		27.3	57.9	7	3-5	72	1	2	1	18.36	18.39	5	0	5	0	0	0	1
2020-09-25	82	ISM	ABM	SHN	799886	17.3	18		27.3	57.9	7	3-5	72	1	2	2	18.36	18.39	5	0	4	1	0	20	1
2020-09-25	82	ISM	ABM	SHN	799886	17.3	18		27.3	57.9	7	3-5	72	1	2	3	18.36	18.39	5	0	5	0	0	0	1
2020-09-25	82	ISM	ABM	SHN	799886	17.3	18		27.3	57.9	7	3-5	72	1	2	4	18.37	18.4	5	0	5	0	0	0	1
2020-09-25	82	ISM	ABM	SHN	799886	17.3	18		27.3	57.9	7	3-5	72	1	4	1	18.37	18.4	5	0	4	1	0	20	1
2020-09-25	82	ISM	ABM	SHN	799886	17.3	18		27.3	57.9	7	3-5	72	1	4	2	18.37	18.4	5	0	5	0	0	0	1
2020-09-25	82	ISM	ABM	SHN	799886	17.3	18		27.3	57.9	7	3-5	72	1	4	3	18.37	18.4	5	0	4	1	0	20	1
2020-09-25	82	ISM	ABM	SHN	799886	17.3	18		27.3	57.9	7	3-5	72	1	4	4	18.37	18.4	5	0	5	0	0	0	1
2020-09-25	82	ISM	ABM	SHN	799886	17.3	18		27.3	57.9	7	3-5	72	1	5	1	18.38	18.41	5	0	4	1	0	20	1
2020-09-25	82	ISM	ABM	SHN	799886	17.3	18		27.3	57.9	7	3-5	72	1	5	2	18.38	18.41	5	0	4	1	0	20	1
2020-09-25	82	ISM	ABM	SHN	799886	17.3	18		27.3	57.9	7	3-5	72	1	5	3	18.38	18.41	5	0	5	0	0	0	1
2020-09-25	82	ISM	ABM	SHN	799886	17.3	18		27.3	57.9	7	3-5	72	1	5	4	18.38	18.41	5	0	4	1	0	20	1
2020-09-22	80	ISM	ABM	SHN	799889	17.3	18		26.5	71.9	7	3-5	24	1	0	5	18.46	18.49	5	0	5	0	0	0	1
2020-09-22	80	ISM	ABM	SHN	799889	17.3	18		26.5	71.9	7	3-5	24	1	0	6	18.46	18.49	5	0	5	0	0	0	1
2020-09-22	80	ISM	ABM	SHN	799889	17.3	18		26.5	71.9	7	3-5	24	1	0	7	18.46	18.49	5	0	5	0	0	0	1
2020-09-22	80	ISM	ABM	SHN	799889	17.3	18		26.5	71.9	7	3-5	24	1	0	8	18.46	18.49	5	0	5	0	0	0	1
2020-09-22	80	ISM	ABM	SHN	799889	17.3	18		26.5	71.9	7	3-5	24	1	2	5	18.47	18.5	5	0	5	0	0	0	1
2020-09-22	80	ISM	ABM	SHN	799889	17.3	18		26.5	71.9	7	3-5	24	1	2	6	18.47	18.5	5	1	5	0	20	0	1
2020-09-22	80	ISM	ABM	SHN	799889	17.3	18		26.5	71.9	7	3-5	24	1	2	7	18.47	18.5	5	0	5	0	0	0	1
2020-09-22	80	ISM	ABM	SHN	799889	17.3	18		26.5	71.9	7	3-5	24	1	2	8	18.47	18.5	5	0	5	0	0	0	1
2020-09-22	80	ISM	ABM	SHN	799889	17.3	18		26.5	71.9	7	3-5	24	1	4	5	18.48	18.51	5	1	5	0	20	0	1
2020-09-22	80	ISM	ABM	SHN	799889	17.3	18		26.5	71.9	7	3-5	24	1	4	6	18.48	18.51	5	1	5	0	20	0	1
2020-09-22	80	ISM	ABM	SHN	799889	17.3	18		26.5	71.9	7	3-5	24	1	4	7	18.48	18.51	5	0	5	0	0	0	1
2020-09-22	80	ISM	ABM	SHN	799889	17.3	18		26.5	71.9	7	3-5	24	1	4	8	18.48	18.51	5	0	5	0	0	0	1
2020-09-22	80	ISM	ABM	SHN	799889	17.3	18		26.5	71.9	7	3-5	24	1	5	5	18.49	18.52	5	0	5	0	0	0	1
2020-09-22	80	ISM	ABM	SHN	799889	17.3	18		26.5	71.9	7	3-5	24	1	5	6	18.49	18.52	5	1	5	0	20	0	1
2020-09-22	80	ISM	ABM	SHN	799889	17.3	18		26.5	71.9	7	3-5	24	1	5	7	18.49	18.52	5	0	5	0	0	0	1
2020-09-22	80	ISM	ABM	SHN	799889	17.3	18		26.5	71.9	7	3-5	24	1	5	8	18.49	18.52	5	0	5	0	0	0	1
2020-09-24	86	ISM	ABM	SHN	799886	17.3	18		27.5	69.8	7	3-5	48	1	0	5	18.46	18.49	5	0	5	0	0	0	1
2020-09-24	86	ISM	ABM	SHN	799886	17.3	18		27.5	69.8	7	3-5	48	1	0	6	18.46	18.49	5	0	5	0	0	0	1
2020-09-24	86	ISM	ABM	SHN	799886	17.3	18		27.5	69.8	7	3-5	48	1	0	7	18.46	18.49	5	0	5	0	0	0	1
2020-09-24	86	ISM	ABM	SHN	799886	17.3	18		27.5	69.8	7	3-5	48	1	0	8	18.46	18.49	5	0	5	0	0	0	1
2020-09-24	86	ISM	ABM	SHN	799886	17.3	18		27.5	69.8	7	3-5	48	1	2	5	18.47	18.5	5	0	5	0	0	0	1
2020-09-24	86	ISM	ABM	SHN	799886	17.3	18		27.5	69.8	7	3-5	48	1	2	6	18.47	18.5	5	1	5	0	20	0	1
2020-09-24	86	ISM	ABM	SHN	799886	17.3	18		27.5	69.8	7	3-5	48	1	2	7	18.47	18.5	5	0	5	0	0	0	1
2020-09-24	86	ISM	ABM	SHN	799886	17.3	18		27.5	69.8	7	3-5	48	1	2	8	18.47	18.5	5	0	5	0	0	0	1
2020-09-24	86	ISM	ABM	SHN	799886	17.3	18		27.5	69.8	7	3-5	48	1	4	5	18.48	18.51	5	1	4	1	20	20	1
2020-09-24	86	ISM	ABM	SHN	799886	17.3	18		27.5	69.8	7	3-5	48	1	4	6	18.48	18.51	5	1	5	0	20	0	1
2020-09-24	86	ISM	ABM	SHN	799886	17.3	18		27.5	69.8	7	3-5	48	1	4	7	18.48	18.51	5	0	5	0	0	0	1
2020-09-24	86	ISM	ABM	SHN	799886	17.3	18		27.5	69.8	7	3-5	48	1	4	8	18.48	18.51	5	0	5	0	0	0	1
2020-09-24	86	ISM	ABM	SHN	799886	17.3	18		27.5	69.8	7	3-5	48	1	5	5	18.49	18.52	5	0	5	0	0	0	1
2020-09-24	86	ISM	ABM	SHN	799886	17.3	18		27.5	69.8	7	3-5	48	1	5	6	18.49	18.52	5	1	5	0	20	0	1
2020-09-24	86	ISM	ABM	SHN	799886	17.3	18		27.5	69.8	7	3-5	48	1	5	7	18.49	18.52	5	0	5	0	0	0	1
2020-09-24	86	ISM	ABM	SHN	799886	17.3	18		27.5	69.8	7	3-5	48	1	5	8	18.49	18.52	5	0	5	0	0	0	1
2020-09-25	83	ISM	ABM	SHN	799886	17.3	18		27.3	57.9	7	3-5	72	1	0	5	18.46	18.49	5	0	5	0	0	0	1
2020-09-25	83	ISM	ABM	SHN	799886	17.3	18		27.3	57.9	7	3-5	72	1	0	6	18.46	18.49	5	0	5	0	0	0	1
2020-09-25	83	ISM	ABM	SHN	799886	17.3	18		27.3	57.9	7	3-5	72	1	0	7	18.46	18.49	5	0	5	0	0	0	1
2020-09-25	83	ISM	ABM	SHN	799886	17.3	18		27.3	57.9	7	3-5	72	1	0	8	18.46	18.49	5	0	5	0	0	0	1
2020-09-25	83	ISM	ABM	SHN	799886	17.3	18		27.3	57.9	7	3-5	72	1	2	5	18.47	18.5	5	0	5	0	0	0	1
2020-09-25	83	ISM	ABM	SHN	799886	17.3	18		27.3	57.9	7	3-5	72	1	2	6	18.47	18.5	5	1	5	0	20	0	1
2020-09-25	83	ISM	ABM	SHN	799886	17.3	18		27.3	57.9	7	3-5	72	1	2	7	18.47	18.5	5	0	4	1	0	20	1
2020-09-25	83	ISM	ABM	SHN	799886	17.3	18		27.3	57.9	7	3-5	72	1	2	8	18.47	18.5	5	0	4	1	0	20	1
2020-09-25	83	ISM	ABM	SHN	799886	17.3	18		27.3	57.9	7	3-5	72	1	4	5	18.48	18.51	5	1	4	1	20	20	1
2020-09-25	83	ISM	ABM	SHN	799886	17.3	18		27.3	57.9	7	3-5	72	1	4	6	18.48	18.51	5	1	4	1	20	20	1
2020-09-25	83	ISM	ABM	SHN	799886	17.3	18		27.3	57.9	7	3-5	72	1	4	7	18.48	18.51	5	0	5	0	0	0	1
2020-09-25	83	ISM	ABM	SHN	799886	17.3	18		27.3	57.9	7	3-5	72	1	4	8	18.48	18.51	5	0	5	0	0	0	1
2020-09-25	83	ISM	ABM	SHN	799886	17.3	18		27.3	57.9	7	3-5	72	1	5	5	18.49	18.52	5	0	5	0	0	0	1
2020-09-25	83	ISM	ABM	SHN	799886	17.3	18		27.3	57.9	7	3-5	72	1	5	6	18.49	18.52	5	1	5	0	20	0	1
2020-09-25	83	ISM	ABM	SHN	799886	17.3	18		27.3	57.9	7	3-5	72	1	5	7	18.49	18.52	5	0	5	0	0	0	1
2020-09-25	83	ISM	ABM	SHN	799886	17.3	18		27.3	57.9	7	3-5	72	1	5	8	18.49	18.52	5	0	5	0	0	0	1
2020-09-22	81	ISM	ABM	SHN	799889	17.3	18		26.5	71.1	7	3-5	24	1	0	9	18.57	19	5	0	5	0	0	0	1
2020-09-22	81	ISM	ABM	SHN	799889	17.3	18		26.5	71.1	7	3-5	24	1	0	10	18.57	19	5	0	5	0	0	0	1
2020-09-22	81	ISM	ABM	SHN	799889	17.3	18		26.5	71.1	7	3-5	24	1	0	11	18.57	19	5	0	5	0	0	0	1
2020-09-22	81	ISM	ABM	SHN	799889	17.3	18		26.5	71.1	7	3-5	24	1	0	12	18.57	19	5	0	5	0	0	0	1
2020-09-22	81	ISM	ABM	SHN	799889	17.3	18		26.5	71.1	7	3-5	24	1	2	9	18.58	19.01	5	0	5	0	0	0	1
2020-09-22	81	ISM	ABM	SHN	799889	17.3	18		26.5	71.1	7	3-5	24	1	2	10	18.59	19.02	5	0	5	0	0	0	1
2020-09-22	81	ISM	ABM	SHN	799889	17.3	18		26.5	71.1	7	3-5	24	1	2	11	18.59	19.02	5	1	5	0	20	0	1
2020-09-22	81	ISM	ABM	SHN	799889	17.3	18		26.5	71.1	7	3-5	24	1	2	12	18.59	19.02	5	0	5	0	0	0	1
2020-09-22	81	ISM	ABM	SHN	799889	17.3	18		26.5	71.1	7	3-5	24	1	4	9	19	19.03	5	1	5	0	20	0	1
2020-09-22	81	ISM	ABM	SHN	799889	17.3	18		26.5	71.1	7	3-5	24	1	4	10	19	19.03	5	0	5	0	0	0	1
2020-09-22	81	ISM	ABM	SHN	799889	17.3	18		26.5	71.1	7	3-5	24	1	4	11	19	19.03	5	0	5	0	0	0	1
2020-09-22	81	ISM	ABM	SHN	799889	17.3	18		26.5	71.1	7	3-5	24	1	4	12	19.01	19.04	5	1	5	0	20	0	1
2020-09-22	81	ISM	ABM	SHN	799889	17.3	18		26.5	71.1	7	3-5	24	1	5	9	19.01	19.04	5	2	5	0	40	0	1
2020-09-22	81	ISM	ABM	SHN	799889	17.3	18		26.5	71.1	7	3-5	24	1	5	10	19.02	19.05	5	0	5	0	0	0	1
2020-09-22	81	ISM	ABM	SHN	799889	17.3	18		26.5	71.1	7	3-5	24	1	5	11	19.02	19.05	5	1	5	0	20	0	1
2020-09-22	81	ISM	ABM	SHN	799889	17.3	18		26.5	71.1	7	3-5	24	1	5	12	19.03	19.06	5	1	5	0	20	0	1
2020-09-24	87	ISM	ABM	SHN	799886	17.3	18		27.5	70.1	7	3-5	48	1	0	9	18.57	19	5	0	5	0	0	0	1
2020-09-24	87	ISM	ABM	SHN	799886	17.3	18		27.5	70.1	7	3-5	48	1	0	10	18.57	19	5	0	5	0	0	0	1
2020-09-24	87	ISM	ABM	SHN	799886	17.3	18		27.5	70.1	7	3-5	48	1	0	11	18.57	19	5	0	5	0	0	0	1
2020-09-24	87	ISM	ABM	SHN	799886	17.3	18		27.5	70.1	7	3-5	48	1	0	12	18.57	19	5	0	5	0	0	0	1
2020-09-24	87	ISM	ABM	SHN	799886	17.3	18		27.5	70.1	7	3-5	48	1	2	9	18.58	19.01	5	0	5	0	0	0	1
2020-09-24	87	ISM	ABM	SHN	799886	17.3	18		27.5	70.1	7	3-5	48	1	2	10	18.59	19.02	5	0	5	0	0	0	1
2020-09-24	87	ISM	ABM	SHN	799886	17.3	18		27.5	70.1	7	3-5	48	1	2	11	18.59	19.02	5	1	5	0	20	0	1
2020-09-24	87	ISM	ABM	SHN	799886	17.3	18		27.5	70.1	7	3-5	48	1	2	12	18.59	19.02	5	0	5	0	0	0	1
2020-09-24	87	ISM	ABM	SHN	799886	17.3	18		27.5	70.1	7	3-5	48	1	4	9	19	19.03	5	1	5	0	20	0	1
2020-09-24	87	ISM	ABM	SHN	799886	17.3	18		27.5	70.1	7	3-5	48	1	4	10	19	19.03	5	0	5	0	0	0	1
2020-09-24	87	ISM	ABM	SHN	799886	17.3	18		27.5	70.1	7	3-5	48	1	4	11	19	19.03	5	0	5	0	0	0	1
2020-09-24	87	ISM	ABM	SHN	799886	17.3	18		27.5	70.1	7	3-5	48	1	4	12	19.01	19.04	5	1	5	0	20	0	1
2020-09-24	87	ISM	ABM	SHN	799886	17.3	18		27.5	70.1	7	3-5	48	1	5	9	19.01	19.04	5	2	5	0	40	0	1
2020-09-24	87	ISM	ABM	SHN	799886	17.3	18		27.5	70.1	7	3-5	48	1	5	10	19.02	19.05	5	0	5	0	0	0	1
2020-09-24	87	ISM	ABM	SHN	799886	17.3	18		27.5	70.1	7	3-5	48	1	5	11	19.02	19.05	5	1	5	0	20	0	1
2020-09-24	87	ISM	ABM	SHN	799886	17.3	18		27.5	70.1	7	3-5	48	1	5	12	19.03	19.06	5	1	5	0	20	0	1
2020-09-25	84	ISM	ABM	SHN	799886	17.3	18		27.3	57.6	7	3-5	72	1	0	9	18.57	19	5	0	5	0	0	0	1
2020-09-25	84	ISM	ABM	SHN	799886	17.3	18		27.3	57.6	7	3-5	72	1	0	10	18.57	19	5	0	5	0	0	0	1
2020-09-25	84	ISM	ABM	SHN	799886	17.3	18		27.3	57.6	7	3-5	72	1	0	11	18.57	19	5	0	5	0	0	0	1
2020-09-25	84	ISM	ABM	SHN	799886	17.3	18		27.3	57.6	7	3-5	72	1	0	12	18.57	19	5	0	5	0	0	0	1
2020-09-25	84	ISM	ABM	SHN	799886	17.3	18		27.3	57.6	7	3-5	72	1	2	9	18.58	19.01	5	0	5	0	0	0	1
2020-09-25	84	ISM	ABM	SHN	799886	17.3	18		27.3	57.6	7	3-5	72	1	2	10	18.59	19.02	5	0	5	0	0	0	1
2020-09-25	84	ISM	ABM	SHN	799886	17.3	18		27.3	57.6	7	3-5	72	1	2	11	18.59	19.02	5	1	5	0	20	0	1
2020-09-25	84	ISM	ABM	SHN	799886	17.3	18		27.3	57.6	7	3-5	72	1	2	12	18.59	19.02	5	0	5	0	0	0	1
2020-09-25	84	ISM	ABM	SHN	799886	17.3	18		27.3	57.6	7	3-5	72	1	4	9	19	19.03	5	1	5	0	20	0	1
2020-09-25	84	ISM	ABM	SHN	799886	17.3	18		27.3	57.6	7	3-5	72	1	4	10	19	19.03	5	0	5	0	0	0	1
2020-09-25	84	ISM	ABM	SHN	799886	17.3	18		27.3	57.6	7	3-5	72	1	4	11	19	19.03	5	0	5	0	0	0	1
2020-09-25	84	ISM	ABM	SHN	799886	17.3	18		27.3	57.6	7	3-5	72	1	4	12	19.01	19.04	5	1	5	0	20	0	1
2020-09-25	84	ISM	ABM	SHN	799886	17.3	18		27.3	57.6	7	3-5	72	1	5	9	19.01	19.04	5	2	5	0	40	0	1
2020-09-25	84	ISM	ABM	SHN	799886	17.3	18		27.3	57.6	7	3-5	72	1	5	10	19.02	19.05	5	0	5	0	0	0	1
2020-09-25	84	ISM	ABM	SHN	799886	17.3	18		27.3	57.6	7	3-5	72	1	5	11	19.02	19.05	5	1	5	0	20	0	1
2020-09-25	84	ISM	ABM	SHN	799886	17.3	18		27.3	57.6	7	3-5	72	1	5	12	19.03	19.06	5	1	5	0	20	0	1
2020-10-07	193	ISM	ABM	SHN	799889	9	9.3		26.6	72.8	6	3-5	24	1	0	1	9.49	9.52	5	0	5	0	0	0	1
2020-10-07	193	ISM	ABM	SHN	799889	9	9.3		26.6	72.8	6	3-5	24	1	0	2	9.49	9.52	5	0	5	0	0	0	1
2020-10-07	193	ISM	ABM	SHN	799889	9	9.3		26.6	72.8	6	3-5	24	1	0	3	9.49	9.52	5	0	5	0	0	0	1
2020-10-07	193	ISM	ABM	SHN	799889	9	9.3		26.6	72.8	6	3-5	24	1	0	4	9.49	9.52	5	0	5	0	0	0	1
2020-10-07	193	ISM	ABM	SHN	799889	9	9.3		26.6	72.8	6	3-5	24	1	2	1	9.5	9.53	5	5	0	5	100	100	1
2020-10-07	193	ISM	ABM	SHN	799889	9	9.3		26.6	72.8	6	3-5	24	1	2	2	9.5	9.53	5	5	0	5	100	100	1
2020-10-07	193	ISM	ABM	SHN	799889	9	9.3		26.6	72.8	6	3-5	24	1	2	3	9.5	9.53	5	5	0	5	100	100	1
2020-10-07	193	ISM	ABM	SHN	799889	9	9.3		26.6	72.8	6	3-5	24	1	2	4	9.5	9.53	5	5	0	5	100	100	1
2020-10-07	193	ISM	ABM	SHN	799889	9	9.3		26.6	72.8	6	3-5	24	1	4	1	9.51	9.54	5	5	0	5	100	100	1
2020-10-07	193	ISM	ABM	SHN	799889	9	9.3		26.6	72.8	6	3-5	24	1	4	2	9.51	9.54	5	5	0	5	100	100	1
2020-10-07	193	ISM	ABM	SHN	799889	9	9.3		26.6	72.8	6	3-5	24	1	4	3	9.51	9.54	5	5	0	5	100	100	1
2020-10-07	193	ISM	ABM	SHN	799889	9	9.3		26.6	72.8	6	3-5	24	1	4	4	9.51	9.54	5	5	0	5	100	100	1
2020-10-07	193	ISM	ABM	SHN	799889	9	9.3		26.6	72.8	6	3-5	24	1	5	1	9.51	9.54	5	5	0	5	100	100	1
2020-10-07	193	ISM	ABM	SHN	799889	9	9.3		26.6	72.8	6	3-5	24	1	5	2	9.52	9.55	5	5	0	5	100	100	1
2020-10-07	193	ISM	ABM	SHN	799889	9	9.3		26.6	72.8	6	3-5	24	1	5	3	9.52	9.55	5	5	0	5	100	100	1
2020-10-07	193	ISM	ABM	SHN	799889	9	9.3		26.6	72.8	6	3-5	24	1	5	4	9.52	9.55	5	5	0	5	100	100	1
2020-10-09	195	ISM	ABM	SHN	799886	9	9.3		27.4	64.9	6	3-5	48	1	0	1	9.49	9.52	5	0	5	0	0	0	1
2020-10-09	195	ISM	ABM	SHN	799886	9	9.3		27.4	64.9	6	3-5	48	1	0	2	9.49	9.52	5	0	5	0	0	0	1
2020-10-09	195	ISM	ABM	SHN	799886	9	9.3		27.4	64.9	6	3-5	48	1	0	3	9.49	9.52	5	0	5	0	0	0	1
2020-10-09	195	ISM	ABM	SHN	799886	9	9.3		27.4	64.9	6	3-5	48	1	0	4	9.49	9.52	5	0	5	0	0	0	1
2020-10-09	195	ISM	ABM	SHN	799886	9	9.3		27.4	64.9	6	3-5	48	1	2	1	9.5	9.53	5	5	0	5	100	100	1
2020-10-09	195	ISM	ABM	SHN	799886	9	9.3		27.4	64.9	6	3-5	48	1	2	2	9.5	9.53	5	5	0	5	100	100	1
2020-10-09	195	ISM	ABM	SHN	799886	9	9.3		27.4	64.9	6	3-5	48	1	2	3	9.5	9.53	5	5	0	5	100	100	1
2020-10-09	195	ISM	ABM	SHN	799886	9	9.3		27.4	64.9	6	3-5	48	1	2	4	9.5	9.53	5	5	0	5	100	100	1
2020-10-09	195	ISM	ABM	SHN	799886	9	9.3		27.4	64.9	6	3-5	48	1	4	1	9.51	9.54	5	5	0	5	100	100	1
2020-10-09	195	ISM	ABM	SHN	799886	9	9.3		27.4	64.9	6	3-5	48	1	4	2	9.51	9.54	5	5	0	5	100	100	1
2020-10-09	195	ISM	ABM	SHN	799886	9	9.3		27.4	64.9	6	3-5	48	1	4	3	9.51	9.54	5	5	0	5	100	100	1
2020-10-09	195	ISM	ABM	SHN	799886	9	9.3		27.4	64.9	6	3-5	48	1	4	4	9.51	9.54	5	5	0	5	100	100	1
2020-10-09	195	ISM	ABM	SHN	799886	9	9.3		27.4	64.9	6	3-5	48	1	5	1	9.51	9.54	5	5	0	5	100	100	1
2020-10-09	195	ISM	ABM	SHN	799886	9	9.3		27.4	64.9	6	3-5	48	1	5	2	9.52	9.55	5	5	0	5	100	100	1
2020-10-09	195	ISM	ABM	SHN	799886	9	9.3		27.4	64.9	6	3-5	48	1	5	3	9.52	9.55	5	5	0	5	100	100	1
2020-10-09	195	ISM	ABM	SHN	799886	9	9.3		27.4	64.9	6	3-5	48	1	5	4	9.52	9.55	5	5	0	5	100	100	1
2020-10-10	197	ISM	ABM	SHN	799889	9	9.3		27.4	60.8	6	3-5	72	1	0	1	9.49	9.52	5	0	5	0	0	0	1
2020-10-10	197	ISM	ABM	SHN	799889	9	9.3		27.4	60.8	6	3-5	72	1	0	2	9.49	9.52	5	0	5	0	0	0	1
2020-10-10	197	ISM	ABM	SHN	799889	9	9.3		27.4	60.8	6	3-5	72	1	0	3	9.49	9.52	5	0	5	0	0	0	1
2020-10-10	197	ISM	ABM	SHN	799889	9	9.3		27.4	60.8	6	3-5	72	1	0	4	9.49	9.52	5	0	5	0	0	0	1
2020-10-10	197	ISM	ABM	SHN	799889	9	9.3		27.4	60.8	6	3-5	72	1	2	1	9.5	9.53	5	5	0	5	100	100	1
2020-10-10	197	ISM	ABM	SHN	799889	9	9.3		27.4	60.8	6	3-5	72	1	2	2	9.5	9.53	5	5	0	5	100	100	1
2020-10-10	197	ISM	ABM	SHN	799889	9	9.3		27.4	60.8	6	3-5	72	1	2	3	9.5	9.53	5	5	0	5	100	100	1
2020-10-10	197	ISM	ABM	SHN	799889	9	9.3		27.4	60.8	6	3-5	72	1	2	4	9.5	9.53	5	5	0	5	100	100	1
2020-10-10	197	ISM	ABM	SHN	799889	9	9.3		27.4	60.8	6	3-5	72	1	4	1	9.51	9.54	5	5	0	5	100	100	1
2020-10-10	197	ISM	ABM	SHN	799889	9	9.3		27.4	60.8	6	3-5	72	1	4	2	9.51	9.54	5	5	0	5	100	100	1
2020-10-10	197	ISM	ABM	SHN	799889	9	9.3		27.4	60.8	6	3-5	72	1	4	3	9.51	9.54	5	5	0	5	100	100	1
2020-10-10	197	ISM	ABM	SHN	799889	9	9.3		27.4	60.8	6	3-5	72	1	4	4	9.51	9.54	5	5	0	5	100	100	1
2020-10-10	197	ISM	ABM	SHN	799889	9	9.3		27.4	60.8	6	3-5	72	1	5	1	9.51	9.54	5	5	0	5	100	100	1
2020-10-10	197	ISM	ABM	SHN	799889	9	9.3		27.4	60.8	6	3-5	72	1	5	2	9.52	9.55	5	5	0	5	100	100	1
2020-10-10	197	ISM	ABM	SHN	799889	9	9.3		27.4	60.8	6	3-5	72	1	5	3	9.52	9.55	5	5	0	5	100	100	1
2020-10-10	197	ISM	ABM	SHN	799889	9	9.3		27.4	60.8	6	3-5	72	1	5	4	9.52	9.55	5	5	0	5	100	100	1
2020-10-07	194	ISM	ABM	SHN	799889	9	9.3		26.6	69.1	6	3-5	24	1	0	5	9.56	9.59	5	0	5	0	0	0	1
2020-10-07	194	ISM	ABM	SHN	799889	9	9.3		26.6	69.1	6	3-5	24	1	0	6	9.56	9.59	5	0	5	0	0	0	1
2020-10-07	194	ISM	ABM	SHN	799889	9	9.3		26.6	69.1	6	3-5	24	1	0	7	9.56	9.59	5	0	5	0	0	0	1
2020-10-07	194	ISM	ABM	SHN	799889	9	9.3		26.6	69.1	6	3-5	24	1	0	8	9.56	9.59	5	0	5	0	0	0	1
2020-10-07	194	ISM	ABM	SHN	799889	9	9.3		26.6	69.1	6	3-5	24	1	2	5	9.57	10	5	5	0	5	100	100	1
2020-10-07	194	ISM	ABM	SHN	799889	9	9.3		26.6	69.1	6	3-5	24	1	2	6	9.57	10	5	5	0	5	100	100	1
2020-10-07	194	ISM	ABM	SHN	799889	9	9.3		26.6	69.1	6	3-5	24	1	2	7	9.58	10.01	5	5	0	5	100	100	1
2020-10-07	194	ISM	ABM	SHN	799889	9	9.3		26.6	69.1	6	3-5	24	1	2	8	9.58	10.01	5	5	0	5	100	100	1
2020-10-07	194	ISM	ABM	SHN	799889	9	9.3		26.6	69.1	6	3-5	24	1	4	5	9.58	10.01	5	5	0	5	100	100	1
2020-10-07	194	ISM	ABM	SHN	799889	9	9.3		26.6	69.1	6	3-5	24	1	4	6	9.58	10.01	5	5	0	5	100	100	1
2020-10-07	194	ISM	ABM	SHN	799889	9	9.3		26.6	69.1	6	3-5	24	1	4	7	9.59	10.02	5	5	0	5	100	100	1
2020-10-07	194	ISM	ABM	SHN	799889	9	9.3		26.6	69.1	6	3-5	24	1	4	8	9.59	10.02	5	5	0	5	100	100	1
2020-10-07	194	ISM	ABM	SHN	799889	9	9.3		26.6	69.1	6	3-5	24	1	5	5	9.59	10.02	5	5	0	5	100	100	1
2020-10-07	194	ISM	ABM	SHN	799889	9	9.3		26.6	69.1	6	3-5	24	1	5	6	9.59	10.02	5	5	0	5	100	100	1
2020-10-07	194	ISM	ABM	SHN	799889	9	9.3		26.6	69.1	6	3-5	24	1	5	7	10	10.03	5	5	0	5	100	100	1
2020-10-07	194	ISM	ABM	SHN	799889	9	9.3		26.6	69.1	6	3-5	24	1	5	8	10	10.03	5	5	0	5	100	100	1
2020-10-09	196	ISM	ABM	SHN	799886	9	9.3		27.4	64.6	6	3-5	48	1	0	5	9.56	9.59	5	0	5	0	0	0	1
2020-10-09	196	ISM	ABM	SHN	799886	9	9.3		27.4	64.6	6	3-5	48	1	0	6	9.56	9.59	5	0	5	0	0	0	1
2020-10-09	196	ISM	ABM	SHN	799886	9	9.3		27.4	64.6	6	3-5	48	1	0	7	9.56	9.59	5	0	5	0	0	0	1
2020-10-09	196	ISM	ABM	SHN	799886	9	9.3		27.4	64.6	6	3-5	48	1	0	8	9.56	9.59	5	0	5	0	0	0	1
2020-10-09	196	ISM	ABM	SHN	799886	9	9.3		27.4	64.6	6	3-5	48	1	2	5	9.57	10	5	5	0	5	100	100	1
2020-10-09	196	ISM	ABM	SHN	799886	9	9.3		27.4	64.6	6	3-5	48	1	2	6	9.57	10	5	5	0	5	100	100	1
2020-10-09	196	ISM	ABM	SHN	799886	9	9.3		27.4	64.6	6	3-5	48	1	2	7	9.58	10.01	5	5	0	5	100	100	1
2020-10-09	196	ISM	ABM	SHN	799886	9	9.3		27.4	64.6	6	3-5	48	1	2	8	9.58	10.01	5	5	0	5	100	100	1
2020-10-09	196	ISM	ABM	SHN	799886	9	9.3		27.4	64.6	6	3-5	48	1	4	5	9.58	10.01	5	5	0	5	100	100	1
2020-10-09	196	ISM	ABM	SHN	799886	9	9.3		27.4	64.6	6	3-5	48	1	4	6	9.58	10.01	5	5	0	5	100	100	1
2020-10-09	196	ISM	ABM	SHN	799886	9	9.3		27.4	64.6	6	3-5	48	1	4	7	9.59	10.02	5	5	0	5	100	100	1
2020-10-09	196	ISM	ABM	SHN	799886	9	9.3		27.4	64.6	6	3-5	48	1	4	8	9.59	10.02	5	5	0	5	100	100	1
2020-10-09	196	ISM	ABM	SHN	799886	9	9.3		27.4	64.6	6	3-5	48	1	5	5	9.59	10.02	5	5	0	5	100	100	1
2020-10-09	196	ISM	ABM	SHN	799886	9	9.3		27.4	64.6	6	3-5	48	1	5	6	9.59	10.02	5	5	0	5	100	100	1
2020-10-09	196	ISM	ABM	SHN	799886	9	9.3		27.4	64.6	6	3-5	48	1	5	7	10	10.03	5	5	0	5	100	100	1
2020-10-09	196	ISM	ABM	SHN	799886	9	9.3		27.4	64.6	6	3-5	48	1	5	8	10	10.03	5	5	0	5	100	100	1
2020-10-10	198	ISM	ABM	SHN	799886	9	9.3		27.4	60.8	6	3-5	72	1	0	5	9.56	9.59	5	0	5	0	0	0	1
2020-10-10	198	ISM	ABM	SHN	799886	9	9.3		27.4	60.8	6	3-5	72	1	0	6	9.56	9.59	5	0	5	0	0	0	1
2020-10-10	198	ISM	ABM	SHN	799886	9	9.3		27.4	60.8	6	3-5	72	1	0	7	9.56	9.59	5	0	5	0	0	0	1
2020-10-10	198	ISM	ABM	SHN	799886	9	9.3		27.4	60.8	6	3-5	72	1	0	8	9.56	9.59	5	0	5	0	0	0	1
2020-10-10	198	ISM	ABM	SHN	799886	9	9.3		27.4	60.8	6	3-5	72	1	2	5	9.57	10	5	5	0	5	100	100	1
2020-10-10	198	ISM	ABM	SHN	799886	9	9.3		27.4	60.8	6	3-5	72	1	2	6	9.57	10	5	5	0	5	100	100	1
2020-10-10	198	ISM	ABM	SHN	799886	9	9.3		27.4	60.8	6	3-5	72	1	2	7	9.58	10.01	5	5	0	5	100	100	1
2020-10-10	198	ISM	ABM	SHN	799886	9	9.3		27.4	60.8	6	3-5	72	1	2	8	9.58	10.01	5	5	0	5	100	100	1
2020-10-10	198	ISM	ABM	SHN	799886	9	9.3		27.4	60.8	6	3-5	72	1	4	5	9.58	10.01	5	5	0	5	100	100	1
2020-10-10	198	ISM	ABM	SHN	799886	9	9.3		27.4	60.8	6	3-5	72	1	4	6	9.58	10.01	5	5	0	5	100	100	1
2020-10-10	198	ISM	ABM	SHN	799886	9	9.3		27.4	60.8	6	3-5	72	1	4	7	9.59	10.02	5	5	0	5	100	100	1
2020-10-10	198	ISM	ABM	SHN	799886	9	9.3		27.4	60.8	6	3-5	72	1	4	8	9.59	10.02	5	5	0	5	100	100	1
2020-10-10	198	ISM	ABM	SHN	799886	9	9.3		27.4	60.8	6	3-5	72	1	5	5	9.59	10.02	5	5	0	5	100	100	1
2020-10-10	198	ISM	ABM	SHN	799886	9	9.3		27.4	60.8	6	3-5	72	1	5	6	9.59	10.02	5	5	0	5	100	100	1
2020-10-10	198	ISM	ABM	SHN	799886	9	9.3		27.4	60.8	6	3-5	72	1	5	7	10	10.03	5	5	0	5	100	100	1
2020-10-10	198	ISM	ABM	SHN	799886	9	9.3		27.4	60.8	6	3-5	72	1	5	8	10	10.03	5	5	0	5	100	100	1
2020-10-11	247	ISM	ABM	SHN	799889	9	9.3		26.1	76.1	6	3-5	24	10	0	1	9.35	9.38	5	0	5	0	0	0	1
2020-10-11	247	ISM	ABM	SHN	799889	9	9.3		26.1	76.1	6	3-5	24	10	0	2	9.35	9.38	5	0	5	0	0	0	1
2020-10-11	247	ISM	ABM	SHN	799889	9	9.3		26.1	76.1	6	3-5	24	10	0	3	9.35	9.38	5	0	5	0	0	0	1
2020-10-11	247	ISM	ABM	SHN	799889	9	9.3		26.1	76.1	6	3-5	24	10	0	4	9.35	9.38	5	0	5	0	0	0	1
2020-10-11	247	ISM	ABM	SHN	799889	9	9.3		26.1	76.1	6	3-5	24	10	2	1	9.36	9.39	5	5	3	2	100	40	1
2020-10-11	247	ISM	ABM	SHN	799889	9	9.3		26.1	76.1	6	3-5	24	10	2	2	9.36	9.39	5	5	1	4	100	80	1
2020-10-11	247	ISM	ABM	SHN	799889	9	9.3		26.1	76.1	6	3-5	24	10	2	3	9.36	9.39	5	5	0	5	100	100	1
2020-10-11	247	ISM	ABM	SHN	799889	9	9.3		26.1	76.1	6	3-5	24	10	2	4	9.36	9.39	5	5	1	4	100	80	1
2020-10-11	247	ISM	ABM	SHN	799889	9	9.3		26.1	76.1	6	3-5	24	10	4	1	9.37	9.4	5	5	2	3	100	60	1
2020-10-11	247	ISM	ABM	SHN	799889	9	9.3		26.1	76.1	6	3-5	24	10	4	2	9.37	9.4	5	5	3	2	100	40	1
2020-10-11	247	ISM	ABM	SHN	799889	9	9.3		26.1	76.1	6	3-5	24	10	4	3	9.37	9.4	5	5	2	3	100	60	1
2020-10-11	247	ISM	ABM	SHN	799889	9	9.3		26.1	76.1	6	3-5	24	10	4	4	9.37	9.4	5	5	2	3	100	60	1
2020-10-11	247	ISM	ABM	SHN	799889	9	9.3		26.1	76.1	6	3-5	24	10	5	1	9.38	9.41	5	5	0	5	100	100	1
2020-10-11	247	ISM	ABM	SHN	799889	9	9.3		26.1	76.1	6	3-5	24	10	5	2	9.38	9.41	5	5	2	3	100	60	1
2020-10-11	247	ISM	ABM	SHN	799889	9	9.3		26.1	76.1	6	3-5	24	10	5	3	9.38	9.41	5	5	1	4	100	80	1
2020-10-11	247	ISM	ABM	SHN	799889	9	9.3		26.1	76.1	6	3-5	24	10	5	4	9.38	9.41	5	5	0	5	100	100	1
2020-10-13	249	ISM	ABM	SHN	799886	9	9.3		27.1	68.7	6	3-5	48	10	0	1	9.35	9.38	5	0	5	0	0	0	1
2020-10-13	249	ISM	ABM	SHN	799886	9	9.3		27.1	68.7	6	3-5	48	10	0	2	9.35	9.38	5	0	5	0	0	0	1
2020-10-13	249	ISM	ABM	SHN	799886	9	9.3		27.1	68.7	6	3-5	48	10	0	3	9.35	9.38	5	0	5	0	0	0	1
2020-10-13	249	ISM	ABM	SHN	799886	9	9.3		27.1	68.7	6	3-5	48	10	0	4	9.35	9.38	5	0	5	0	0	0	1
2020-10-13	249	ISM	ABM	SHN	799886	9	9.3		27.1	68.7	6	3-5	48	10	2	1	9.36	9.39	5	5	3	2	100	40	1
2020-10-13	249	ISM	ABM	SHN	799886	9	9.3		27.1	68.7	6	3-5	48	10	2	2	9.36	9.39	5	5	1	4	100	80	1
2020-10-13	249	ISM	ABM	SHN	799886	9	9.3		27.1	68.7	6	3-5	48	10	2	3	9.36	9.39	5	5	0	5	100	100	1
2020-10-13	249	ISM	ABM	SHN	799886	9	9.3		27.1	68.7	6	3-5	48	10	2	4	9.36	9.39	5	5	1	4	100	80	1
2020-10-13	249	ISM	ABM	SHN	799886	9	9.3		27.1	68.7	6	3-5	48	10	4	1	9.37	9.4	5	5	2	3	100	60	1
2020-10-13	249	ISM	ABM	SHN	799886	9	9.3		27.1	68.7	6	3-5	48	10	4	2	9.37	9.4	5	5	3	2	100	40	1
2020-10-13	249	ISM	ABM	SHN	799886	9	9.3		27.1	68.7	6	3-5	48	10	4	3	9.37	9.4	5	5	2	3	100	60	1
2020-10-13	249	ISM	ABM	SHN	799886	9	9.3		27.1	68.7	6	3-5	48	10	4	4	9.37	9.4	5	5	2	3	100	60	1
2020-10-13	249	ISM	ABM	SHN	799886	9	9.3		27.1	68.7	6	3-5	48	10	5	1	9.38	9.41	5	5	0	5	100	100	1
2020-10-13	249	ISM	ABM	SHN	799886	9	9.3		27.1	68.7	6	3-5	48	10	5	2	9.38	9.41	5	5	2	3	100	60	1
2020-10-13	249	ISM	ABM	SHN	799886	9	9.3		27.1	68.7	6	3-5	48	10	5	3	9.38	9.41	5	5	1	4	100	80	1
2020-10-13	249	ISM	ABM	SHN	799886	9	9.3		27.1	68.7	6	3-5	48	10	5	4	9.38	9.41	5	5	0	5	100	100	1
2020-10-14	251	ISM	ABM	SHN	799886	9	9.3		27.5	65	6	3-5	72	10	0	1	9.35	9.38	5	0	5	0	0	0	1
2020-10-14	251	ISM	ABM	SHN	799886	9	9.3		27.5	65	6	3-5	72	10	0	2	9.35	9.38	5	0	5	0	0	0	1
2020-10-14	251	ISM	ABM	SHN	799886	9	9.3		27.5	65	6	3-5	72	10	0	3	9.35	9.38	5	0	5	0	0	0	1
2020-10-14	251	ISM	ABM	SHN	799886	9	9.3		27.5	65	6	3-5	72	10	0	4	9.35	9.38	5	0	5	0	0	0	1
2020-10-14	251	ISM	ABM	SHN	799886	9	9.3		27.5	65	6	3-5	72	10	2	1	9.36	9.39	5	5	3	2	100	40	1
2020-10-14	251	ISM	ABM	SHN	799886	9	9.3		27.5	65	6	3-5	72	10	2	2	9.36	9.39	5	5	2	3	100	60	1
2020-10-14	251	ISM	ABM	SHN	799886	9	9.3		27.5	65	6	3-5	72	10	2	3	9.36	9.39	5	5	1	4	100	80	1
2020-10-14	251	ISM	ABM	SHN	799886	9	9.3		27.5	65	6	3-5	72	10	2	4	9.36	9.39	5	5	1	4	100	80	1
2020-10-14	251	ISM	ABM	SHN	799886	9	9.3		27.5	65	6	3-5	72	10	4	1	9.37	9.4	5	5	2	3	100	60	1
2020-10-14	251	ISM	ABM	SHN	799886	9	9.3		27.5	65	6	3-5	72	10	4	2	9.37	9.4	5	5	3	2	100	40	1
2020-10-14	251	ISM	ABM	SHN	799886	9	9.3		27.5	65	6	3-5	72	10	4	3	9.37	9.4	5	5	2	3	100	60	1
2020-10-14	251	ISM	ABM	SHN	799886	9	9.3		27.5	65	6	3-5	72	10	4	4	9.37	9.4	5	5	2	3	100	60	1
2020-10-14	251	ISM	ABM	SHN	799886	9	9.3		27.5	65	6	3-5	72	10	5	1	9.38	9.41	5	5	1	4	100	80	1
2020-10-14	251	ISM	ABM	SHN	799886	9	9.3		27.5	65	6	3-5	72	10	5	2	9.38	9.41	5	5	3	2	100	40	1
2020-10-14	251	ISM	ABM	SHN	799886	9	9.3		27.5	65	6	3-5	72	10	5	3	9.38	9.41	5	5	2	3	100	60	1
2020-10-14	251	ISM	ABM	SHN	799886	9	9.3		27.5	65	6	3-5	72	10	5	4	9.38	9.41	5	5	0	5	100	100	1
2020-10-11	248	ISM	ABM	SHN	799889	9	9.3		26.2	75.9	6	3-5	24	10	0	5	9.43	9.46	5	0	5	0	0	0	1
2020-10-11	248	ISM	ABM	SHN	799889	9	9.3		26.2	75.9	6	3-5	24	10	0	6	9.43	9.46	5	0	5	0	0	0	1
2020-10-11	248	ISM	ABM	SHN	799889	9	9.3		26.2	75.9	6	3-5	24	10	0	7	9.43	9.46	5	0	5	0	0	0	1
2020-10-11	248	ISM	ABM	SHN	799889	9	9.3		26.2	75.9	6	3-5	24	10	0	8	9.43	9.46	5	0	5	0	0	0	1
2020-10-11	248	ISM	ABM	SHN	799889	9	9.3		26.2	75.9	6	3-5	24	10	2	5	9.44	9.47	5	5	2	3	100	60	1
2020-10-11	248	ISM	ABM	SHN	799889	9	9.3		26.2	75.9	6	3-5	24	10	2	6	9.44	9.47	5	5	2	3	100	60	1
2020-10-11	248	ISM	ABM	SHN	799889	9	9.3		26.2	75.9	6	3-5	24	10	2	7	9.44	9.47	5	5	0	5	100	100	1
2020-10-11	248	ISM	ABM	SHN	799889	9	9.3		26.2	75.9	6	3-5	24	10	2	8	9.44	9.47	5	5	0	5	100	100	1
2020-10-11	248	ISM	ABM	SHN	799889	9	9.3		26.2	75.9	6	3-5	24	10	4	5	9.45	9.48	5	5	1	4	100	80	1
2020-10-11	248	ISM	ABM	SHN	799889	9	9.3		26.2	75.9	6	3-5	24	10	4	6	9.45	9.48	5	5	1	4	100	80	1
2020-10-11	248	ISM	ABM	SHN	799889	9	9.3		26.2	75.9	6	3-5	24	10	4	7	9.45	9.48	5	5	0	5	100	100	1
2020-10-11	248	ISM	ABM	SHN	799889	9	9.3		26.2	75.9	6	3-5	24	10	4	8	9.45	9.48	5	5	1	4	100	80	1
2020-10-11	248	ISM	ABM	SHN	799889	9	9.3		26.2	75.9	6	3-5	24	10	5	5	9.45	9.48	5	5	0	5	100	100	1
2020-10-11	248	ISM	ABM	SHN	799889	9	9.3		26.2	75.9	6	3-5	24	10	5	6	9.45	9.48	5	5	1	4	100	80	1
2020-10-11	248	ISM	ABM	SHN	799889	9	9.3		26.2	75.9	6	3-5	24	10	5	7	9.46	9.49	5	5	0	5	100	100	1
2020-10-11	248	ISM	ABM	SHN	799889	9	9.3		26.2	75.9	6	3-5	24	10	5	8	9.46	9.49	5	5	1	4	100	80	1
2020-10-13	250	ISM	ABM	SHN	799886	9	9.3		27.1	68.8	6	3-5	48	10	0	5	9.43	9.46	5	0	5	0	0	0	1
2020-10-13	250	ISM	ABM	SHN	799886	9	9.3		27.1	68.8	6	3-5	48	10	0	6	9.43	9.46	5	0	5	0	0	0	1
2020-10-13	250	ISM	ABM	SHN	799886	9	9.3		27.1	68.8	6	3-5	48	10	0	7	9.43	9.46	5	0	5	0	0	0	1
2020-10-13	250	ISM	ABM	SHN	799886	9	9.3		27.1	68.8	6	3-5	48	10	0	8	9.43	9.46	5	0	5	0	0	0	1
2020-10-13	250	ISM	ABM	SHN	799886	9	9.3		27.1	68.8	6	3-5	48	10	2	5	9.44	9.47	5	5	2	3	100	60	1
2020-10-13	250	ISM	ABM	SHN	799886	9	9.3		27.1	68.8	6	3-5	48	10	2	6	9.44	9.47	5	5	2	3	100	60	1
2020-10-13	250	ISM	ABM	SHN	799886	9	9.3		27.1	68.8	6	3-5	48	10	2	7	9.44	9.47	5	5	0	5	100	100	1
2020-10-13	250	ISM	ABM	SHN	799886	9	9.3		27.1	68.8	6	3-5	48	10	2	8	9.44	9.47	5	5	0	5	100	100	1
2020-10-13	250	ISM	ABM	SHN	799886	9	9.3		27.1	68.8	6	3-5	48	10	4	5	9.45	9.48	5	5	1	4	100	80	1
2020-10-13	250	ISM	ABM	SHN	799886	9	9.3		27.1	68.8	6	3-5	48	10	4	6	9.45	9.48	5	5	1	4	100	80	1
2020-10-13	250	ISM	ABM	SHN	799886	9	9.3		27.1	68.8	6	3-5	48	10	4	7	9.45	9.48	5	5	0	5	100	100	1
2020-10-13	250	ISM	ABM	SHN	799886	9	9.3		27.1	68.8	6	3-5	48	10	4	8	9.45	9.48	5	5	1	4	100	80	1
2020-10-13	250	ISM	ABM	SHN	799886	9	9.3		27.1	68.8	6	3-5	48	10	5	5	9.45	9.48	5	5	0	5	100	100	1
2020-10-13	250	ISM	ABM	SHN	799886	9	9.3		27.1	68.8	6	3-5	48	10	5	6	9.45	9.48	5	5	1	4	100	80	1
2020-10-13	250	ISM	ABM	SHN	799886	9	9.3		27.1	68.8	6	3-5	48	10	5	7	9.46	9.49	5	5	0	5	100	100	1
2020-10-13	250	ISM	ABM	SHN	799886	9	9.3		27.1	68.8	6	3-5	48	10	5	8	9.46	9.49	5	5	1	4	100	80	1
2020-10-14	252	ISM	ABM	SHN	799886	9	9.3		27.5	65.5	6	3-5	72	10	0	5	9.43	9.46	5	0	5	0	0	0	1
2020-10-14	252	ISM	ABM	SHN	799886	9	9.3		27.5	65.5	6	3-5	72	10	0	6	9.43	9.46	5	0	5	0	0	0	1
2020-10-14	252	ISM	ABM	SHN	799886	9	9.3		27.5	65.5	6	3-5	72	10	0	7	9.43	9.46	5	0	5	0	0	0	1
2020-10-14	252	ISM	ABM	SHN	799886	9	9.3		27.5	65.5	6	3-5	72	10	0	8	9.43	9.46	5	0	5	0	0	0	1
2020-10-14	252	ISM	ABM	SHN	799886	9	9.3		27.5	65.5	6	3-5	72	10	2	5	9.44	9.47	5	5	2	3	100	60	1
2020-10-14	252	ISM	ABM	SHN	799886	9	9.3		27.5	65.5	6	3-5	72	10	2	6	9.44	9.47	5	5	3	2	100	40	1
2020-10-14	252	ISM	ABM	SHN	799886	9	9.3		27.5	65.5	6	3-5	72	10	2	7	9.44	9.47	5	5	1	4	100	80	1
2020-10-14	252	ISM	ABM	SHN	799886	9	9.3		27.5	65.5	6	3-5	72	10	2	8	9.44	9.47	5	5	0	5	100	100	1
2020-10-14	252	ISM	ABM	SHN	799886	9	9.3		27.5	65.5	6	3-5	72	10	4	5	9.45	9.48	5	5	1	4	100	80	1
2020-10-14	252	ISM	ABM	SHN	799886	9	9.3		27.5	65.5	6	3-5	72	10	4	6	9.45	9.48	5	5	2	3	100	60	1
2020-10-14	252	ISM	ABM	SHN	799886	9	9.3		27.5	65.5	6	3-5	72	10	4	7	9.45	9.48	5	5	0	5	100	100	1
2020-10-14	252	ISM	ABM	SHN	799886	9	9.3		27.5	65.5	6	3-5	72	10	4	8	9.45	9.48	5	5	2	3	100	60	1
2020-10-14	252	ISM	ABM	SHN	799886	9	9.3		27.5	65.5	6	3-5	72	10	5	5	9.45	9.48	5	5	0	5	100	100	1
2020-10-14	252	ISM	ABM	SHN	799886	9	9.3		27.5	65.5	6	3-5	72	10	5	6	9.45	9.48	5	5	1	4	100	80	1
2020-10-14	252	ISM	ABM	SHN	799886	9	9.3		27.5	65.5	6	3-5	72	10	5	7	9.46	9.49	5	5	0	5	100	100	1
2020-10-14	252	ISM	ABM	SHN	799886	9	9.3		27.5	65.5	6	3-5	72	10	5	8	9.46	9.49	5	5	2	3	100	60	1
2020-10-06	223	ISM	ABM	SHN	799889	17.3	18		26.4	66.1	6	3-5	24	1	0	1	18.24	18.27	5	0	5	0	0	0	1
2020-10-06	223	ISM	ABM	SHN	799889	17.3	18		26.4	66.1	6	3-5	24	1	0	2	18.24	18.27	5	0	5	0	0	0	1
2020-10-06	223	ISM	ABM	SHN	799889	17.3	18		26.4	66.1	6	3-5	24	1	0	3	18.24	18.27	5	0	5	0	0	0	1
2020-10-06	223	ISM	ABM	SHN	799889	17.3	18		26.4	66.1	6	3-5	24	1	0	4	18.24	18.27	5	0	5	0	0	0	1
2020-10-06	223	ISM	ABM	SHN	799889	17.3	18		26.4	66.1	6	3-5	24	1	2	1	18.25	18.28	5	5	0	5	100	100	1
2020-10-06	223	ISM	ABM	SHN	799889	17.3	18		26.4	66.1	6	3-5	24	1	2	2	18.25	18.28	5	5	0	5	100	100	1
2020-10-06	223	ISM	ABM	SHN	799889	17.3	18		26.4	66.1	6	3-5	24	1	2	3	18.25	18.28	5	5	0	5	100	100	1
2020-10-06	223	ISM	ABM	SHN	799889	17.3	18		26.4	66.1	6	3-5	24	1	2	4	18.26	18.29	5	5	0	5	100	100	1
2020-10-06	223	ISM	ABM	SHN	799889	17.3	18		26.4	66.1	6	3-5	24	1	4	1	18.26	18.29	5	5	0	5	100	100	1
2020-10-06	223	ISM	ABM	SHN	799889	17.3	18		26.4	66.1	6	3-5	24	1	4	2	18.26	18.29	5	5	0	5	100	100	1
2020-10-06	223	ISM	ABM	SHN	799889	17.3	18		26.4	66.1	6	3-5	24	1	4	3	18.26	18.29	5	5	0	5	100	100	1
2020-10-06	223	ISM	ABM	SHN	799889	17.3	18		26.4	66.1	6	3-5	24	1	4	4	18.26	18.29	5	5	0	5	100	100	1
2020-10-06	223	ISM	ABM	SHN	799889	17.3	18		26.4	66.1	6	3-5	24	1	5	1	18.26	18.29	5	5	0	5	100	100	1
2020-10-06	223	ISM	ABM	SHN	799889	17.3	18		26.4	66.1	6	3-5	24	1	5	2	18.27	18.3	5	5	0	5	100	100	1
2020-10-06	223	ISM	ABM	SHN	799889	17.3	18		26.4	66.1	6	3-5	24	1	5	3	18.27	18.3	5	5	0	5	100	100	1
2020-10-06	223	ISM	ABM	SHN	799889	17.3	18		26.4	66.1	6	3-5	24	1	5	4	18.27	18.3	5	5	0	5	100	100	1
2020-10-08	225	ISM	ABM	SHN	799886	17.3	18		26	65.2	6	3-5	48	1	0	1	18.24	18.27	5	0	5	0	0	0	1
2020-10-08	225	ISM	ABM	SHN	799886	17.3	18		26	65.2	6	3-5	48	1	0	2	18.24	18.27	5	0	5	0	0	0	1
2020-10-08	225	ISM	ABM	SHN	799886	17.3	18		26	65.2	6	3-5	48	1	0	3	18.24	18.27	5	0	5	0	0	0	1
2020-10-08	225	ISM	ABM	SHN	799886	17.3	18		26	65.2	6	3-5	48	1	0	4	18.24	18.27	5	0	5	0	0	0	1
2020-10-08	225	ISM	ABM	SHN	799886	17.3	18		26	65.2	6	3-5	48	1	2	1	18.25	18.28	5	5	0	5	100	100	1
2020-10-08	225	ISM	ABM	SHN	799886	17.3	18		26	65.2	6	3-5	48	1	2	2	18.25	18.28	5	5	0	5	100	100	1
2020-10-08	225	ISM	ABM	SHN	799886	17.3	18		26	65.2	6	3-5	48	1	2	3	18.25	18.28	5	5	0	5	100	100	1
2020-10-08	225	ISM	ABM	SHN	799886	17.3	18		26	65.2	6	3-5	48	1	2	4	18.26	18.29	5	5	0	5	100	100	1
2020-10-08	225	ISM	ABM	SHN	799886	17.3	18		26	65.2	6	3-5	48	1	4	1	18.26	18.29	5	5	0	5	100	100	1
2020-10-08	225	ISM	ABM	SHN	799886	17.3	18		26	65.2	6	3-5	48	1	4	2	18.26	18.29	5	5	0	5	100	100	1
2020-10-08	225	ISM	ABM	SHN	799886	17.3	18		26	65.2	6	3-5	48	1	4	3	18.26	18.29	5	5	0	5	100	100	1
2020-10-08	225	ISM	ABM	SHN	799886	17.3	18		26	65.2	6	3-5	48	1	4	4	18.26	18.29	5	5	0	5	100	100	1
2020-10-08	225	ISM	ABM	SHN	799886	17.3	18		26	65.2	6	3-5	48	1	5	1	18.26	18.29	5	5	0	5	100	100	1
2020-10-08	225	ISM	ABM	SHN	799886	17.3	18		26	65.2	6	3-5	48	1	5	2	18.27	18.3	5	5	0	5	100	100	1
2020-10-08	225	ISM	ABM	SHN	799886	17.3	18		26	65.2	6	3-5	48	1	5	3	18.27	18.3	5	5	0	5	100	100	1
2020-10-08	225	ISM	ABM	SHN	799886	17.3	18		26	65.2	6	3-5	48	1	5	4	18.27	18.3	5	5	0	5	100	100	1
2020-10-09	227	ISM	ABM	SHN	799886	17.3	18		26.8	66.3	6	3-5	72	1	0	1	18.24	18.27	5	0	5	0	0	0	1
2020-10-09	227	ISM	ABM	SHN	799886	17.3	18		26.8	66.3	6	3-5	72	1	0	2	18.24	18.27	5	0	5	0	0	0	1
2020-10-09	227	ISM	ABM	SHN	799886	17.3	18		26.8	66.3	6	3-5	72	1	0	3	18.24	18.27	5	0	5	0	0	0	1
2020-10-09	227	ISM	ABM	SHN	799886	17.3	18		26.8	66.3	6	3-5	72	1	0	4	18.24	18.27	5	0	5	0	0	0	1
2020-10-09	227	ISM	ABM	SHN	799886	17.3	18		26.8	66.3	6	3-5	72	1	2	1	18.25	18.28	5	5	0	5	100	100	1
2020-10-09	227	ISM	ABM	SHN	799886	17.3	18		26.8	66.3	6	3-5	72	1	2	2	18.25	18.28	5	5	0	5	100	100	1
2020-10-09	227	ISM	ABM	SHN	799886	17.3	18		26.8	66.3	6	3-5	72	1	2	3	18.25	18.28	5	5	0	5	100	100	1
2020-10-09	227	ISM	ABM	SHN	799886	17.3	18		26.8	66.3	6	3-5	72	1	2	4	18.26	18.29	5	5	0	5	100	100	1
2020-10-09	227	ISM	ABM	SHN	799886	17.3	18		26.8	66.3	6	3-5	72	1	4	1	18.26	18.29	5	5	0	5	100	100	1
2020-10-09	227	ISM	ABM	SHN	799886	17.3	18		26.8	66.3	6	3-5	72	1	4	2	18.26	18.29	5	5	0	5	100	100	1
2020-10-09	227	ISM	ABM	SHN	799886	17.3	18		26.8	66.3	6	3-5	72	1	4	3	18.26	18.29	5	5	0	5	100	100	1
2020-10-09	227	ISM	ABM	SHN	799886	17.3	18		26.8	66.3	6	3-5	72	1	4	4	18.26	18.29	5	5	0	5	100	100	1
2020-10-09	227	ISM	ABM	SHN	799886	17.3	18		26.8	66.3	6	3-5	72	1	5	1	18.26	18.29	5	5	0	5	100	100	1
2020-10-09	227	ISM	ABM	SHN	799886	17.3	18		26.8	66.3	6	3-5	72	1	5	2	18.27	18.3	5	5	0	5	100	100	1
2020-10-09	227	ISM	ABM	SHN	799886	17.3	18		26.8	66.3	6	3-5	72	1	5	3	18.27	18.3	5	5	0	5	100	100	1
2020-10-09	227	ISM	ABM	SHN	799886	17.3	18		26.8	66.3	6	3-5	72	1	5	4	18.27	18.3	5	5	0	5	100	100	1
2020-10-06	224	ISM	ABM	SHN	799889	17.3	18		26.4	68.9	6	3-5	24	1	0	5	18.32	18.35	5	0	5	0	0	0	1
2020-10-06	224	ISM	ABM	SHN	799889	17.3	18		26.4	68.9	6	3-5	24	1	0	6	18.32	18.35	5	0	5	0	0	0	1
2020-10-06	224	ISM	ABM	SHN	799889	17.3	18		26.4	68.9	6	3-5	24	1	0	7	18.32	18.35	5	0	5	0	0	0	1
2020-10-06	224	ISM	ABM	SHN	799889	17.3	18		26.4	68.9	6	3-5	24	1	0	8	18.32	18.35	5	0	5	0	0	0	1
2020-10-06	224	ISM	ABM	SHN	799889	17.3	18		26.4	68.9	6	3-5	24	1	2	5	18.33	18.36	5	5	0	5	100	100	1
2020-10-06	224	ISM	ABM	SHN	799889	17.3	18		26.4	68.9	6	3-5	24	1	2	6	18.33	18.36	5	5	0	5	100	100	1
2020-10-06	224	ISM	ABM	SHN	799889	17.3	18		26.4	68.9	6	3-5	24	1	2	7	18.33	18.36	5	5	0	5	100	100	1
2020-10-06	224	ISM	ABM	SHN	799889	17.3	18		26.4	68.9	6	3-5	24	1	2	8	18.33	18.36	5	5	0	5	100	100	1
2020-10-06	224	ISM	ABM	SHN	799889	17.3	18		26.4	68.9	6	3-5	24	1	4	5	18.34	18.37	5	5	0	5	100	100	1
2020-10-06	224	ISM	ABM	SHN	799889	17.3	18		26.4	68.9	6	3-5	24	1	4	6	18.34	18.37	5	5	0	5	100	100	1
2020-10-06	224	ISM	ABM	SHN	799889	17.3	18		26.4	68.9	6	3-5	24	1	4	7	18.34	18.37	5	5	0	5	100	100	1
2020-10-06	224	ISM	ABM	SHN	799889	17.3	18		26.4	68.9	6	3-5	24	1	4	8	18.34	18.37	5	5	0	5	100	100	1
2020-10-06	224	ISM	ABM	SHN	799889	17.3	18		26.4	68.9	6	3-5	24	1	5	5	18.34	18.37	5	5	0	5	100	100	1
2020-10-06	224	ISM	ABM	SHN	799889	17.3	18		26.4	68.9	6	3-5	24	1	5	6	18.34	18.37	5	5	0	5	100	100	1
2020-10-06	224	ISM	ABM	SHN	799889	17.3	18		26.4	68.9	6	3-5	24	1	5	7	18.35	18.38	5	5	0	5	100	100	1
2020-10-06	224	ISM	ABM	SHN	799889	17.3	18		26.4	68.9	6	3-5	24	1	5	8	18.35	18.38	5	5	0	5	100	100	1
2020-10-08	226	ISM	ABM	SHN	799886	17.3	18		27	65.5	6	3-5	48	1	0	5	18.32	18.35	5	0	5	0	0	0	1
2020-10-08	226	ISM	ABM	SHN	799886	17.3	18		27	65.5	6	3-5	48	1	0	6	18.32	18.35	5	0	5	0	0	0	1
2020-10-08	226	ISM	ABM	SHN	799886	17.3	18		27	65.5	6	3-5	48	1	0	7	18.32	18.35	5	0	5	0	0	0	1
2020-10-08	226	ISM	ABM	SHN	799886	17.3	18		27	65.5	6	3-5	48	1	0	8	18.32	18.35	5	0	5	0	0	0	1
2020-10-08	226	ISM	ABM	SHN	799886	17.3	18		27	65.5	6	3-5	48	1	2	5	18.33	18.36	5	5	0	5	100	100	1
2020-10-08	226	ISM	ABM	SHN	799886	17.3	18		27	65.5	6	3-5	48	1	2	6	18.33	18.36	5	5	0	5	100	100	1
2020-10-08	226	ISM	ABM	SHN	799886	17.3	18		27	65.5	6	3-5	48	1	2	7	18.33	18.36	5	5	0	5	100	100	1
2020-10-08	226	ISM	ABM	SHN	799886	17.3	18		27	65.5	6	3-5	48	1	2	8	18.33	18.36	5	5	0	5	100	100	1
2020-10-08	226	ISM	ABM	SHN	799886	17.3	18		27	65.5	6	3-5	48	1	4	5	18.34	18.37	5	5	0	5	100	100	1
2020-10-08	226	ISM	ABM	SHN	799886	17.3	18		27	65.5	6	3-5	48	1	4	6	18.34	18.37	5	5	0	5	100	100	1
2020-10-08	226	ISM	ABM	SHN	799886	17.3	18		27	65.5	6	3-5	48	1	4	7	18.34	18.37	5	5	0	5	100	100	1
2020-10-08	226	ISM	ABM	SHN	799886	17.3	18		27	65.5	6	3-5	48	1	4	8	18.34	18.37	5	5	0	5	100	100	1
2020-10-08	226	ISM	ABM	SHN	799886	17.3	18		27	65.5	6	3-5	48	1	5	5	18.34	18.37	5	5	0	5	100	100	1
2020-10-08	226	ISM	ABM	SHN	799886	17.3	18		27	65.5	6	3-5	48	1	5	6	18.34	18.37	5	5	0	5	100	100	1
2020-10-08	226	ISM	ABM	SHN	799886	17.3	18		27	65.5	6	3-5	48	1	5	7	18.35	18.38	5	5	0	5	100	100	1
2020-10-08	226	ISM	ABM	SHN	799886	17.3	18		27	65.5	6	3-5	48	1	5	8	18.35	18.38	5	5	0	5	100	100	1
2020-10-09	228	ISM	ABM	SHN	799886	17.3	18		26.8	66.3	6	3-5	72	1	0	5	18.32	18.35	5	0	5	0	0	0	1
2020-10-09	228	ISM	ABM	SHN	799886	17.3	18		26.8	66.3	6	3-5	72	1	0	6	18.32	18.35	5	0	5	0	0	0	1
2020-10-09	228	ISM	ABM	SHN	799886	17.3	18		26.8	66.3	6	3-5	72	1	0	7	18.32	18.35	5	0	5	0	0	0	1
2020-10-09	228	ISM	ABM	SHN	799886	17.3	18		26.8	66.3	6	3-5	72	1	0	8	18.32	18.35	5	0	5	0	0	0	1
2020-10-09	228	ISM	ABM	SHN	799886	17.3	18		26.8	66.3	6	3-5	72	1	2	5	18.33	18.36	5	5	0	5	100	100	1
2020-10-09	228	ISM	ABM	SHN	799886	17.3	18		26.8	66.3	6	3-5	72	1	2	6	18.33	18.36	5	5	0	5	100	100	1
2020-10-09	228	ISM	ABM	SHN	799886	17.3	18		26.8	66.3	6	3-5	72	1	2	7	18.33	18.36	5	5	0	5	100	100	1
2020-10-09	228	ISM	ABM	SHN	799886	17.3	18		26.8	66.3	6	3-5	72	1	2	8	18.33	18.36	5	5	0	5	100	100	1
2020-10-09	228	ISM	ABM	SHN	799886	17.3	18		26.8	66.3	6	3-5	72	1	4	5	18.34	18.37	5	5	0	5	100	100	1
2020-10-09	228	ISM	ABM	SHN	799886	17.3	18		26.8	66.3	6	3-5	72	1	4	6	18.34	18.37	5	5	0	5	100	100	1
2020-10-09	228	ISM	ABM	SHN	799886	17.3	18		26.8	66.3	6	3-5	72	1	4	7	18.34	18.37	5	5	0	5	100	100	1
2020-10-09	228	ISM	ABM	SHN	799886	17.3	18		26.8	66.3	6	3-5	72	1	4	8	18.34	18.37	5	5	0	5	100	100	1
2020-10-09	228	ISM	ABM	SHN	799886	17.3	18		26.8	66.3	6	3-5	72	1	5	5	18.34	18.37	5	5	0	5	100	100	1
2020-10-09	228	ISM	ABM	SHN	799886	17.3	18		26.8	66.3	6	3-5	72	1	5	6	18.34	18.37	5	5	0	5	100	100	1
2020-10-09	228	ISM	ABM	SHN	799886	17.3	18		26.8	66.3	6	3-5	72	1	5	7	18.35	18.38	5	5	0	5	100	100	1
2020-10-09	228	ISM	ABM	SHN	799886	17.3	18		26.8	66.3	6	3-5	72	1	5	8	18.35	18.38	5	5	0	5	100	100	1
2020-10-10	271	ISM	ABM	SHN	799889	17.3	18		26.4	74.7	6	3-5	24	10	0	1	18.01	18.04	5	0	5	0	0	0	1
2020-10-10	271	ISM	ABM	SHN	799889	17.3	18		26.4	74.7	6	3-5	24	10	0	2	18.01	18.04	5	0	5	0	0	0	1
2020-10-10	271	ISM	ABM	SHN	799889	17.3	18		26.4	74.7	6	3-5	24	10	0	3	18.01	18.04	5	0	5	0	0	0	1
2020-10-10	271	ISM	ABM	SHN	799889	17.3	18		26.4	74.7	6	3-5	24	10	0	4	18.01	18.04	5	0	5	0	0	0	1
2020-10-10	271	ISM	ABM	SHN	799889	17.3	18		26.4	74.7	6	3-5	24	10	2	1	18.02	18.05	5	5	0	5	100	100	1
2020-10-10	271	ISM	ABM	SHN	799889	17.3	18		26.4	74.7	6	3-5	24	10	2	2	18.02	18.05	5	5	2	3	100	60	1
2020-10-10	271	ISM	ABM	SHN	799889	17.3	18		26.4	74.7	6	3-5	24	10	2	3	18.02	18.05	5	5	0	5	100	100	1
2020-10-10	271	ISM	ABM	SHN	799889	17.3	18		26.4	74.7	6	3-5	24	10	2	4	18.02	18.05	5	5	0	5	100	100	1
2020-10-10	271	ISM	ABM	SHN	799889	17.3	18		26.4	74.7	6	3-5	24	10	4	1	18.02	18.05	5	5	3	2	100	40	1
2020-10-10	271	ISM	ABM	SHN	799889	17.3	18		26.4	74.7	6	3-5	24	10	4	2	18.02	18.05	5	5	0	5	100	100	1
2020-10-10	271	ISM	ABM	SHN	799889	17.3	18		26.4	74.7	6	3-5	24	10	4	3	18.03	18.06	5	5	2	3	100	60	1
2020-10-10	271	ISM	ABM	SHN	799889	17.3	18		26.4	74.7	6	3-5	24	10	4	4	18.03	18.06	5	5	3	2	100	40	1
2020-10-10	271	ISM	ABM	SHN	799889	17.3	18		26.4	74.7	6	3-5	24	10	5	1	18.03	18.06	5	5	0	5	100	100	1
2020-10-10	271	ISM	ABM	SHN	799889	17.3	18		26.4	74.7	6	3-5	24	10	5	2	18.03	18.06	5	5	1	4	100	80	1
2020-10-10	271	ISM	ABM	SHN	799889	17.3	18		26.4	74.7	6	3-5	24	10	5	3	18.03	18.06	5	5	0	5	100	100	1
2020-10-10	271	ISM	ABM	SHN	799889	17.3	18		26.4	74.7	6	3-5	24	10	5	4	18.04	18.07	5	5	1	4	100	80	1
2020-10-12	273	ISM	ABM	SHN	799886	17.3	18		26.4	76.2	6	3-5	48	10	0	1	18.01	18.04	5	0	5	0	0	0	1
2020-10-12	273	ISM	ABM	SHN	799886	17.3	18		26.4	76.2	6	3-5	48	10	0	2	18.01	18.04	5	0	5	0	0	0	1
2020-10-12	273	ISM	ABM	SHN	799886	17.3	18		26.4	76.2	6	3-5	48	10	0	3	18.01	18.04	5	0	5	0	0	0	1
2020-10-12	273	ISM	ABM	SHN	799886	17.3	18		26.4	76.2	6	3-5	48	10	0	4	18.01	18.04	5	0	5	0	0	0	1
2020-10-12	273	ISM	ABM	SHN	799886	17.3	18		26.4	76.2	6	3-5	48	10	2	1	18.02	18.05	5	5	0	5	100	100	1
2020-10-12	273	ISM	ABM	SHN	799886	17.3	18		26.4	76.2	6	3-5	48	10	2	2	18.02	18.05	5	5	2	3	100	60	1
2020-10-12	273	ISM	ABM	SHN	799886	17.3	18		26.4	76.2	6	3-5	48	10	2	3	18.02	18.05	5	5	1	4	100	80	1
2020-10-12	273	ISM	ABM	SHN	799886	17.3	18		26.4	76.2	6	3-5	48	10	2	4	18.02	18.05	5	5	0	5	100	100	1
2020-10-12	273	ISM	ABM	SHN	799886	17.3	18		26.4	76.2	6	3-5	48	10	4	1	18.02	18.05	5	5	3	2	100	40	1
2020-10-12	273	ISM	ABM	SHN	799886	17.3	18		26.4	76.2	6	3-5	48	10	4	2	18.02	18.05	5	5	0	5	100	100	1
2020-10-12	273	ISM	ABM	SHN	799886	17.3	18		26.4	76.2	6	3-5	48	10	4	3	18.03	18.06	5	5	2	3	100	60	1
2020-10-12	273	ISM	ABM	SHN	799886	17.3	18		26.4	76.2	6	3-5	48	10	4	4	18.03	18.06	5	5	3	2	100	40	1
2020-10-12	273	ISM	ABM	SHN	799886	17.3	18		26.4	76.2	6	3-5	48	10	5	1	18.03	18.06	5	5	0	5	100	100	1
2020-10-12	273	ISM	ABM	SHN	799886	17.3	18		26.4	76.2	6	3-5	48	10	5	2	18.03	18.06	5	5	1	4	100	80	1
2020-10-12	273	ISM	ABM	SHN	799886	17.3	18		26.4	76.2	6	3-5	48	10	5	3	18.03	18.06	5	5	0	5	100	100	1
2020-10-12	273	ISM	ABM	SHN	799886	17.3	18		26.4	76.2	6	3-5	48	10	5	4	18.04	18.07	5	5	1	4	100	80	1
2020-10-13	275	ISM	ABM	SHN	799886	17.3	18		26.9	65.5	6	3-5	72	10	0	1	18.01	18.04	5	0	5	0	0	0	1
2020-10-13	275	ISM	ABM	SHN	799886	17.3	18		26.9	65.5	6	3-5	72	10	0	2	18.01	18.04	5	0	5	0	0	0	1
2020-10-13	275	ISM	ABM	SHN	799886	17.3	18		26.9	65.5	6	3-5	72	10	0	3	18.01	18.04	5	0	5	0	0	0	1
2020-10-13	275	ISM	ABM	SHN	799886	17.3	18		26.9	65.5	6	3-5	72	10	0	4	18.01	18.04	5	0	5	0	0	0	1
2020-10-13	275	ISM	ABM	SHN	799886	17.3	18		26.9	65.5	6	3-5	72	10	2	1	18.02	18.05	5	5	0	5	100	100	1
2020-10-13	275	ISM	ABM	SHN	799886	17.3	18		26.9	65.5	6	3-5	72	10	2	2	18.02	18.05	5	5	2	3	100	60	1
2020-10-13	275	ISM	ABM	SHN	799886	17.3	18		26.9	65.5	6	3-5	72	10	2	3	18.02	18.05	5	5	1	4	100	80	1
2020-10-13	275	ISM	ABM	SHN	799886	17.3	18		26.9	65.5	6	3-5	72	10	2	4	18.02	18.05	5	5	0	5	100	100	1
2020-10-13	275	ISM	ABM	SHN	799886	17.3	18		26.9	65.5	6	3-5	72	10	4	1	18.02	18.05	5	5	3	2	100	40	1
2020-10-13	275	ISM	ABM	SHN	799886	17.3	18		26.9	65.5	6	3-5	72	10	4	2	18.02	18.05	5	5	0	5	100	100	1
2020-10-13	275	ISM	ABM	SHN	799886	17.3	18		26.9	65.5	6	3-5	72	10	4	3	18.03	18.06	5	5	2	3	100	60	1
2020-10-13	275	ISM	ABM	SHN	799886	17.3	18		26.9	65.5	6	3-5	72	10	4	4	18.03	18.06	5	5	3	2	100	40	1
2020-10-13	275	ISM	ABM	SHN	799886	17.3	18		26.9	65.5	6	3-5	72	10	5	1	18.03	18.06	5	5	0	5	100	100	1
2020-10-13	275	ISM	ABM	SHN	799886	17.3	18		26.9	65.5	6	3-5	72	10	5	2	18.03	18.06	5	5	1	4	100	80	1
2020-10-13	275	ISM	ABM	SHN	799886	17.3	18		26.9	65.5	6	3-5	72	10	5	3	18.03	18.06	5	5	0	5	100	100	1
2020-10-13	275	ISM	ABM	SHN	799886	17.3	18		26.9	65.5	6	3-5	72	10	5	4	18.04	18.07	5	5	1	4	100	80	1
2020-10-10	272	ISM	ABM	SHN	799889	17.3	18		26.3	76.7	6	3-5	24	10	0	5	18.08	18.11	5	0	5	0	0	0	1
2020-10-10	272	ISM	ABM	SHN	799889	17.3	18		26.3	76.7	6	3-5	24	10	0	6	18.08	18.11	5	0	5	0	0	0	1
2020-10-10	272	ISM	ABM	SHN	799889	17.3	18		26.3	76.7	6	3-5	24	10	0	7	18.08	18.11	5	0	5	0	0	0	1
2020-10-10	272	ISM	ABM	SHN	799889	17.3	18		26.3	76.7	6	3-5	24	10	0	8	18.08	18.11	5	0	5	0	0	0	1
2020-10-10	272	ISM	ABM	SHN	799889	17.3	18		26.3	76.7	6	3-5	24	10	2	5	18.09	18.12	5	5	2	3	100	60	1
2020-10-10	272	ISM	ABM	SHN	799889	17.3	18		26.3	76.7	6	3-5	24	10	2	6	18.09	18.12	5	5	2	3	100	60	1
2020-10-10	272	ISM	ABM	SHN	799889	17.3	18		26.3	76.7	6	3-5	24	10	2	7	18.09	18.12	5	5	3	2	100	40	1
2020-10-10	272	ISM	ABM	SHN	799889	17.3	18		26.3	76.7	6	3-5	24	10	2	8	18.1	18.13	5	5	0	5	100	100	1
2020-10-10	272	ISM	ABM	SHN	799889	17.3	18		26.3	76.7	6	3-5	24	10	4	5	18.1	18.13	5	5	3	2	100	40	1
2020-10-10	272	ISM	ABM	SHN	799889	17.3	18		26.3	76.7	6	3-5	24	10	4	6	18.1	18.13	5	5	3	2	100	40	1
2020-10-10	272	ISM	ABM	SHN	799889	17.3	18		26.3	76.7	6	3-5	24	10	4	7	18.1	18.13	5	5	2	3	100	60	1
2020-10-10	272	ISM	ABM	SHN	799889	17.3	18		26.3	76.7	6	3-5	24	10	4	8	18.1	18.13	5	5	3	2	100	40	1
2020-10-10	272	ISM	ABM	SHN	799889	17.3	18		26.3	76.7	6	3-5	24	10	5	5	18.11	18.14	5	5	2	3	100	60	1
2020-10-10	272	ISM	ABM	SHN	799889	17.3	18		26.3	76.7	6	3-5	24	10	5	6	18.11	18.14	5	5	1	4	100	80	1
2020-10-10	272	ISM	ABM	SHN	799889	17.3	18		26.3	76.7	6	3-5	24	10	5	7	18.11	18.14	5	5	0	5	100	100	1
2020-10-10	272	ISM	ABM	SHN	799889	17.3	18		26.3	76.7	6	3-5	24	10	5	8	18.11	18.14	5	5	1	4	100	80	1
2020-10-12	274	ISM	ABM	SHN	799889	17.3	18		26.4	77.4	6	3-5	48	10	0	5	18.08	18.11	5	0	5	0	0	0	1
2020-10-12	274	ISM	ABM	SHN	799889	17.3	18		26.4	77.4	6	3-5	48	10	0	6	18.08	18.11	5	0	5	0	0	0	1
2020-10-12	274	ISM	ABM	SHN	799889	17.3	18		26.4	77.4	6	3-5	48	10	0	7	18.08	18.11	5	0	5	0	0	0	1
2020-10-12	274	ISM	ABM	SHN	799889	17.3	18		26.4	77.4	6	3-5	48	10	0	8	18.08	18.11	5	0	5	0	0	0	1
2020-10-12	274	ISM	ABM	SHN	799889	17.3	18		26.4	77.4	6	3-5	48	10	2	5	18.09	18.12	5	5	2	3	100	60	1
2020-10-12	274	ISM	ABM	SHN	799889	17.3	18		26.4	77.4	6	3-5	48	10	2	6	18.09	18.12	5	5	2	3	100	60	1
2020-10-12	274	ISM	ABM	SHN	799889	17.3	18		26.4	77.4	6	3-5	48	10	2	7	18.09	18.12	5	5	3	2	100	40	1
2020-10-12	274	ISM	ABM	SHN	799889	17.3	18		26.4	77.4	6	3-5	48	10	2	8	18.1	18.13	5	5	0	5	100	100	1
2020-10-12	274	ISM	ABM	SHN	799889	17.3	18		26.4	77.4	6	3-5	48	10	4	5	18.1	18.13	5	5	3	2	100	40	1
2020-10-12	274	ISM	ABM	SHN	799889	17.3	18		26.4	77.4	6	3-5	48	10	4	6	18.1	18.13	5	5	3	2	100	40	1
2020-10-12	274	ISM	ABM	SHN	799889	17.3	18		26.4	77.4	6	3-5	48	10	4	7	18.1	18.13	5	5	2	3	100	60	1
2020-10-12	274	ISM	ABM	SHN	799889	17.3	18		26.4	77.4	6	3-5	48	10	4	8	18.1	18.13	5	5	3	2	100	40	1
2020-10-12	274	ISM	ABM	SHN	799889	17.3	18		26.4	77.4	6	3-5	48	10	5	5	18.11	18.14	5	5	2	3	100	60	1
2020-10-12	274	ISM	ABM	SHN	799889	17.3	18		26.4	77.4	6	3-5	48	10	5	6	18.11	18.14	5	5	0	5	100	100	1
2020-10-12	274	ISM	ABM	SHN	799889	17.3	18		26.4	77.4	6	3-5	48	10	5	7	18.11	18.14	5	5	0	5	100	100	1
2020-10-12	274	ISM	ABM	SHN	799889	17.3	18		26.4	77.4	6	3-5	48	10	5	8	18.11	18.14	5	5	1	4	100	80	1
2020-10-13	276	ISM	ABM	SHN	799886	17.3	18		27	66.5	6	3-5	72	10	0	5	18.08	18.11	5	0	5	0	0	0	1
2020-10-13	276	ISM	ABM	SHN	799886	17.3	18		27	66.5	6	3-5	72	10	0	6	18.08	18.11	5	0	5	0	0	0	1
2020-10-13	276	ISM	ABM	SHN	799886	17.3	18		27	66.5	6	3-5	72	10	0	7	18.08	18.11	5	0	5	0	0	0	1
2020-10-13	276	ISM	ABM	SHN	799886	17.3	18		27	66.5	6	3-5	72	10	0	8	18.08	18.11	5	0	5	0	0	0	1
2020-10-13	276	ISM	ABM	SHN	799886	17.3	18		27	66.5	6	3-5	72	10	2	5	18.09	18.12	5	5	2	3	100	60	1
2020-10-13	276	ISM	ABM	SHN	799886	17.3	18		27	66.5	6	3-5	72	10	2	6	18.09	18.12	5	5	2	3	100	60	1
2020-10-13	276	ISM	ABM	SHN	799886	17.3	18		27	66.5	6	3-5	72	10	2	7	18.09	18.12	5	5	3	2	100	40	1
2020-10-13	276	ISM	ABM	SHN	799886	17.3	18		27	66.5	6	3-5	72	10	2	8	18.1	18.13	5	5	0	5	100	100	1
2020-10-13	276	ISM	ABM	SHN	799886	17.3	18		27	66.5	6	3-5	72	10	4	5	18.1	18.13	5	5	3	2	100	40	1
2020-10-13	276	ISM	ABM	SHN	799886	17.3	18		27	66.5	6	3-5	72	10	4	6	18.1	18.13	5	5	3	2	100	40	1
2020-10-13	276	ISM	ABM	SHN	799886	17.3	18		27	66.5	6	3-5	72	10	4	7	18.1	18.13	5	5	2	3	100	60	1
2020-10-13	276	ISM	ABM	SHN	799886	17.3	18		27	66.5	6	3-5	72	10	4	8	18.1	18.13	5	5	3	2	100	40	1
2020-10-13	276	ISM	ABM	SHN	799886	17.3	18		27	66.5	6	3-5	72	10	5	5	18.11	18.14	5	5	2	3	100	60	1
2020-10-13	276	ISM	ABM	SHN	799886	17.3	18		27	66.5	6	3-5	72	10	5	6	18.11	18.14	5	5	0	5	100	100	1
2020-10-13	276	ISM	ABM	SHN	799886	17.3	18		27	66.5	6	3-5	72	10	5	7	18.11	18.14	5	5	1	4	100	80	1
2020-10-13	276	ISM	ABM	SHN	799886	17.3	18		27	66.5	6	3-5	72	10	5	8	18.11	18.14	5	5	1	4	100	80	1
2023-02-12	697	ISM						pre	25.8	55.1	1	2-5	24	3001	0	1	1250	1253	5	0	5	0	0	0	3
2023-02-12	697	ISM						pre	25.8	55.1	1	2-5	24	3001	0	2	1250	1253	5	0	5	0	0	0	3
2023-02-12	697	ISM						pre	25.8	55.1	1	2-5	24	3001	0	3	1250	1253	5	0	5	0	0	0	3
2023-02-12	697	ISM						pre	25.8	55.1	1	2-5	24	3001	0	4	1250	1253	5	0	5	0	0	0	3
2023-02-12	697	ISM						pre	25.8	55.1	1	2-5	24	3001	2	1	1251	1254	5	5	0	5	100	100	3
2023-02-12	697	ISM						pre	25.8	55.1	1	2-5	24	3001	2	2	1251	1254	5	5	0	5	100	100	3
2023-02-12	697	ISM						pre	25.8	55.1	1	2-5	24	3001	2	3	1251	1254	5	5	0	5	100	100	3
2023-02-12	697	ISM						pre	25.8	55.1	1	2-5	24	3001	2	4	1251	1254	5	5	0	5	100	100	3
2023-02-12	697	ISM						pre	25.8	55.1	1	2-5	24	3001	3	1	1251	1254	5	5	0	5	100	100	3
2023-02-12	697	ISM						pre	25.8	55.1	1	2-5	24	3001	3	2	1251	1254	5	5	0	5	100	100	3
2023-02-12	697	ISM						pre	25.8	55.1	1	2-5	24	3001	3	3	1252	1255	5	5	0	5	100	100	3
2023-02-12	697	ISM						pre	25.8	55.1	1	2-5	24	3001	3	4	1252	1255	5	5	0	5	100	100	3
2023-02-12	697	ISM						pre	25.8	55.1	1	2-5	24	3001	4	1	1252	1255	5	5	0	5	100	100	3
2023-02-12	697	ISM						pre	25.8	55.1	1	2-5	24	3001	4	2	1252	1255	5	5	0	5	100	100	3
2023-02-12	697	ISM						pre	25.8	55.1	1	2-5	24	3001	4	3	1252	1255	5	5	0	5	100	100	3
2023-02-12	697	ISM						pre	25.8	55.1	1	2-5	24	3001	4	4	1252	1255	5	5	0	5	100	100	3
2023-02-12	698	ISM						pre	25.7	54.9	1	2-5	24	3001	0	5	1258	1301	5	0	5	0	0	0	3
2023-02-12	698	ISM						pre	25.7	54.9	1	2-5	24	3001	0	6	1258	1301	5	0	5	0	0	0	3
2023-02-12	698	ISM						pre	25.7	54.9	1	2-5	24	3001	0	7	1258	1301	5	0	5	0	0	0	3
2023-02-12	698	ISM						pre	25.7	54.9	1	2-5	24	3001	0	8	1258	1301	5	0	5	0	0	0	3
2023-02-12	698	ISM						pre	25.7	54.9	1	2-5	24	3001	2	5	1259	1302	5	5	0	5	100	100	3
2023-02-12	698	ISM						pre	25.7	54.9	1	2-5	24	3001	2	6	1259	1302	5	5	0	5	100	100	3
2023-02-12	698	ISM						pre	25.7	54.9	1	2-5	24	3001	2	7	1259	1302	5	5	0	5	100	100	3
2023-02-12	698	ISM						pre	25.7	54.9	1	2-5	24	3001	2	8	1259	1302	5	5	0	5	100	100	3
2023-02-12	698	ISM						pre	25.7	54.9	1	2-5	24	3001	3	5	1259	1302	5	5	0	5	100	100	3
2023-02-12	698	ISM						pre	25.7	54.9	1	2-5	24	3001	3	6	1259	1302	5	5	0	5	100	100	3
2023-02-12	698	ISM						pre	25.7	54.9	1	2-5	24	3001	3	7	1300	1303	5	5	0	5	100	100	3
2023-02-12	698	ISM						pre	25.7	54.9	1	2-5	24	3001	3	8	1300	1303	5	5	0	5	100	100	3
2023-02-12	698	ISM						pre	25.7	54.9	1	2-5	24	3001	4	5	1300	1303	5	5	0	5	100	100	3
2023-02-12	698	ISM						pre	25.7	54.9	1	2-5	24	3001	4	6	1300	1303	5	5	0	5	100	100	3
2023-02-12	698	ISM						pre	25.7	54.9	1	2-5	24	3001	4	7	1300	1303	5	5	0	5	100	100	3
2023-02-12	698	ISM						pre	25.7	54.9	1	2-5	24	3001	4	8	1300	1303	5	5	0	5	100	100	3
2023-02-14	699	ISM						pre	26.7	63.3	1	2-5	48	3001	0	1	1250	1253	5	0	5	0	0	0	3
2023-02-14	699	ISM						pre	26.7	63.3	1	2-5	48	3001	0	2	1250	1253	5	0	5	0	0	0	3
2023-02-14	699	ISM						pre	26.7	63.3	1	2-5	48	3001	0	3	1250	1253	5	0	5	0	0	0	3
2023-02-14	699	ISM						pre	26.7	63.3	1	2-5	48	3001	0	4	1250	1253	5	0	5	0	0	0	3
2023-02-14	699	ISM						pre	26.7	63.3	1	2-5	48	3001	2	1	1251	1254	5	5	0	5	100	100	3
2023-02-14	699	ISM						pre	26.7	63.3	1	2-5	48	3001	2	2	1251	1254	5	5	0	5	100	100	3
2023-02-14	699	ISM						pre	26.7	63.3	1	2-5	48	3001	2	3	1251	1254	5	5	0	5	100	100	3
2023-02-14	699	ISM						pre	26.7	63.3	1	2-5	48	3001	2	4	1251	1254	5	5	0	5	100	100	3
2023-02-14	699	ISM						pre	26.7	63.3	1	2-5	48	3001	3	1	1251	1254	5	5	0	5	100	100	3
2023-02-14	699	ISM						pre	26.7	63.3	1	2-5	48	3001	3	2	1251	1254	5	5	0	5	100	100	3
2023-02-14	699	ISM						pre	26.7	63.3	1	2-5	48	3001	3	3	1252	1255	5	5	0	5	100	100	3
2023-02-14	699	ISM						pre	26.7	63.3	1	2-5	48	3001	3	4	1252	1255	5	5	0	5	100	100	3
2023-02-14	699	ISM						pre	26.7	63.3	1	2-5	48	3001	4	1	1252	1255	5	5	0	5	100	100	3
2023-02-14	699	ISM						pre	26.7	63.3	1	2-5	48	3001	4	2	1252	1255	5	5	0	5	100	100	3
2023-02-14	699	ISM						pre	26.7	63.3	1	2-5	48	3001	4	3	1252	1255	5	5	0	5	100	100	3
2023-02-14	699	ISM						pre	26.7	63.3	1	2-5	48	3001	4	4	1252	1255	5	5	0	5	100	100	3
2023-02-14	700	ISM						pre	26.7	63.7	1	2-5	48	3001	0	5	1258	1301	5	0	5	0	0	0	3
2023-02-14	700	ISM						pre	26.7	63.7	1	2-5	48	3001	0	6	1258	1301	5	0	5	0	0	0	3
2023-02-14	700	ISM						pre	26.7	63.7	1	2-5	48	3001	0	7	1258	1301	5	0	5	0	0	0	3
2023-02-14	700	ISM						pre	26.7	63.7	1	2-5	48	3001	0	8	1258	1301	5	0	5	0	0	0	3
2023-02-14	700	ISM						pre	26.7	63.7	1	2-5	48	3001	2	5	1259	1302	5	5	0	5	100	100	3
2023-02-14	700	ISM						pre	26.7	63.7	1	2-5	48	3001	2	6	1259	1302	5	5	0	5	100	100	3
2023-02-14	700	ISM						pre	26.7	63.7	1	2-5	48	3001	2	7	1259	1302	5	5	0	5	100	100	3
2023-02-14	700	ISM						pre	26.7	63.7	1	2-5	48	3001	2	8	1259	1302	5	5	0	5	100	100	3
2023-02-14	700	ISM						pre	26.7	63.7	1	2-5	48	3001	3	5	1259	1302	5	5	0	5	100	100	3
2023-02-14	700	ISM						pre	26.7	63.7	1	2-5	48	3001	3	6	1259	1302	5	5	0	5	100	100	3
2023-02-14	700	ISM						pre	26.7	63.7	1	2-5	48	3001	3	7	1300	1303	5	5	0	5	100	100	3
2023-02-14	700	ISM						pre	26.7	63.7	1	2-5	48	3001	3	8	1300	1303	5	5	0	5	100	100	3
2023-02-14	700	ISM						pre	26.7	63.7	1	2-5	48	3001	4	5	1300	1303	5	5	0	5	100	100	3
2023-02-14	700	ISM						pre	26.7	63.7	1	2-5	48	3001	4	6	1300	1303	5	5	0	5	100	100	3
2023-02-14	700	ISM						pre	26.7	63.7	1	2-5	48	3001	4	7	1300	1303	5	5	0	5	100	100	3
2023-02-14	700	ISM						pre	26.7	63.7	1	2-5	48	3001	4	8	1300	1303	5	5	0	5	100	100	3
2023-02-15	701	ISM						pre	27.3	61.7	1	2-5	72	3001	0	1	1250	1253	5	0	5	0	0	0	3
2023-02-15	701	ISM						pre	27.3	61.7	1	2-5	72	3001	0	2	1250	1253	5	0	5	0	0	0	3
2023-02-15	701	ISM						pre	27.3	61.7	1	2-5	72	3001	0	3	1250	1253	5	0	5	0	0	0	3
2023-02-15	701	ISM						pre	27.3	61.7	1	2-5	72	3001	0	4	1250	1253	5	0	5	0	0	0	3
2023-02-15	701	ISM						pre	27.3	61.7	1	2-5	72	3001	2	1	1251	1254	5	5	0	5	100	100	3
2023-02-15	701	ISM						pre	27.3	61.7	1	2-5	72	3001	2	2	1251	1254	5	5	0	5	100	100	3
2023-02-15	701	ISM						pre	27.3	61.7	1	2-5	72	3001	2	3	1251	1254	5	5	0	5	100	100	3
2023-02-15	701	ISM						pre	27.3	61.7	1	2-5	72	3001	2	4	1251	1254	5	5	0	5	100	100	3
2023-02-15	701	ISM						pre	27.3	61.7	1	2-5	72	3001	3	1	1251	1254	5	5	0	5	100	100	3
2023-02-15	701	ISM						pre	27.3	61.7	1	2-5	72	3001	3	2	1251	1254	5	5	0	5	100	100	3
2023-02-15	701	ISM						pre	27.3	61.7	1	2-5	72	3001	3	3	1252	1255	5	5	0	5	100	100	3
2023-02-15	701	ISM						pre	27.3	61.7	1	2-5	72	3001	3	4	1252	1255	5	5	0	5	100	100	3
2023-02-15	701	ISM						pre	27.3	61.7	1	2-5	72	3001	4	1	1252	1255	5	5	0	5	100	100	3
2023-02-15	701	ISM						pre	27.3	61.7	1	2-5	72	3001	4	2	1252	1255	5	5	0	5	100	100	3
2023-02-15	701	ISM						pre	27.3	61.7	1	2-5	72	3001	4	3	1252	1255	5	5	0	5	100	100	3
2023-02-15	701	ISM						pre	27.3	61.7	1	2-5	72	3001	4	4	1252	1255	5	5	0	5	100	100	3
2023-02-15	702	ISM						pre	27.3	61.3	1	2-5	72	3001	0	5	1258	1301	5	0	5	0	0	0	3
2023-02-15	702	ISM						pre	27.3	61.3	1	2-5	72	3001	0	6	1258	1301	5	0	5	0	0	0	3
2023-02-15	702	ISM						pre	27.3	61.3	1	2-5	72	3001	0	7	1258	1301	5	0	5	0	0	0	3
2023-02-15	702	ISM						pre	27.3	61.3	1	2-5	72	3001	0	8	1258	1301	5	0	5	0	0	0	3
2023-02-15	702	ISM						pre	27.3	61.3	1	2-5	72	3001	2	5	1259	1302	5	5	0	5	100	100	3
2023-02-15	702	ISM						pre	27.3	61.3	1	2-5	72	3001	2	6	1259	1302	5	5	0	5	100	100	3
2023-02-15	702	ISM						pre	27.3	61.3	1	2-5	72	3001	2	7	1259	1302	5	5	0	5	100	100	3
2023-02-15	702	ISM						pre	27.3	61.3	1	2-5	72	3001	2	8	1259	1302	5	5	0	5	100	100	3
2023-02-15	702	ISM						pre	27.3	61.3	1	2-5	72	3001	3	5	1259	1302	5	5	0	5	100	100	3
2023-02-15	702	ISM						pre	27.3	61.3	1	2-5	72	3001	3	6	1259	1302	5	5	0	5	100	100	3
2023-02-15	702	ISM						pre	27.3	61.3	1	2-5	72	3001	3	7	1300	1303	5	5	0	5	100	100	3
2023-02-15	702	ISM						pre	27.3	61.3	1	2-5	72	3001	3	8	1300	1303	5	5	0	5	100	100	3
2023-02-15	702	ISM						pre	27.3	61.3	1	2-5	72	3001	4	5	1300	1303	5	5	0	5	100	100	3
2023-02-15	702	ISM						pre	27.3	61.3	1	2-5	72	3001	4	6	1300	1303	5	5	0	5	100	100	3
2023-02-15	702	ISM						pre	27.3	61.3	1	2-5	72	3001	4	7	1300	1303	5	5	0	5	100	100	3
2023-02-15	702	ISM						pre	27.3	61.3	1	2-5	72	3001	4	8	1300	1303	5	5	0	5	100	100	3
2023-02-12	703	ISM						post	25.8	57.3	1	2-5	24	3001	0	1	1341	1344	5	0	5	0	0	0	3
2023-02-12	703	ISM						post	25.8	57.3	1	2-5	24	3001	0	2	1341	1344	5	0	5	0	0	0	3
2023-02-12	703	ISM						post	25.8	57.3	1	2-5	24	3001	0	3	1341	1344	5	0	5	0	0	0	3
2023-02-12	703	ISM						post	25.8	57.3	1	2-5	24	3001	0	4	1341	1344	5	0	5	0	0	0	3
2023-02-12	703	ISM						post	25.8	57.3	1	2-5	24	3001	2	1	1342	1345	5	5	0	5	100	100	3
2023-02-12	703	ISM						post	25.8	57.3	1	2-5	24	3001	2	2	1342	1345	5	5	0	5	100	100	3
2023-02-12	703	ISM						post	25.8	57.3	1	2-5	24	3001	2	3	1342	1345	5	5	0	5	100	100	3
2023-02-12	703	ISM						post	25.8	57.3	1	2-5	24	3001	2	4	1342	1345	5	5	0	5	100	100	3
2023-02-12	703	ISM						post	25.8	57.3	1	2-5	24	3001	3	1	1342	1345	5	5	0	5	100	100	3
2023-02-12	703	ISM						post	25.8	57.3	1	2-5	24	3001	3	2	1342	1345	5	5	0	5	100	100	3
2023-02-12	703	ISM						post	25.8	57.3	1	2-5	24	3001	3	3	1343	1346	5	5	0	5	100	100	3
2023-02-12	703	ISM						post	25.8	57.3	1	2-5	24	3001	3	4	1343	1346	5	5	0	5	100	100	3
2023-02-12	703	ISM						post	25.8	57.3	1	2-5	24	3001	4	1	1343	1346	5	5	0	5	100	100	3
2023-02-12	703	ISM						post	25.8	57.3	1	2-5	24	3001	4	2	1343	1346	5	5	0	5	100	100	3
2023-02-12	703	ISM						post	25.8	57.3	1	2-5	24	3001	4	3	1343	1346	5	5	0	5	100	100	3
2023-02-12	703	ISM						post	25.8	57.3	1	2-5	24	3001	4	4	1343	1346	5	5	0	5	100	100	3
2023-02-12	704	ISM						post	25.8	55.7	1	2-5	24	3001	0	5	1349	1352	5	0	5	0	0	0	3
2023-02-12	704	ISM						post	25.8	55.7	1	2-5	24	3001	0	6	1349	1352	5	0	5	0	0	0	3
2023-02-12	704	ISM						post	25.8	55.7	1	2-5	24	3001	0	7	1349	1352	5	0	5	0	0	0	3
2023-02-12	704	ISM						post	25.8	55.7	1	2-5	24	3001	0	8	1349	1352	5	0	5	0	0	0	3
2023-02-12	704	ISM						post	25.8	55.7	1	2-5	24	3001	2	5	1350	1353	5	5	0	5	100	100	3
2023-02-12	704	ISM						post	25.8	55.7	1	2-5	24	3001	2	6	1350	1353	5	5	0	5	100	100	3
2023-02-12	704	ISM						post	25.8	55.7	1	2-5	24	3001	2	7	1350	1353	5	5	0	5	100	100	3
2023-02-12	704	ISM						post	25.8	55.7	1	2-5	24	3001	2	8	1350	1353	5	5	0	5	100	100	3
2023-02-12	704	ISM						post	25.8	55.7	1	2-5	24	3001	3	5	1350	1353	5	5	0	5	100	100	3
2023-02-12	704	ISM						post	25.8	55.7	1	2-5	24	3001	3	6	1350	1353	5	5	0	5	100	100	3
2023-02-12	704	ISM						post	25.8	55.7	1	2-5	24	3001	3	7	1351	1354	5	5	0	5	100	100	3
2023-02-12	704	ISM						post	25.8	55.7	1	2-5	24	3001	3	8	1351	1354	5	5	0	5	100	100	3
2023-02-12	704	ISM						post	25.8	55.7	1	2-5	24	3001	4	5	1351	1354	5	5	0	5	100	100	3
2023-02-12	704	ISM						post	25.8	55.7	1	2-5	24	3001	4	6	1351	1354	5	5	0	5	100	100	3
2023-02-12	704	ISM						post	25.8	55.7	1	2-5	24	3001	4	7	1351	1354	5	5	0	5	100	100	3
2023-02-12	704	ISM						post	25.8	55.7	1	2-5	24	3001	4	8	1351	1354	5	5	0	5	100	100	3
2023-02-14	705	ISM						post	26.7	65.3	1	2-5	48	3001	0	1	1341	1344	5	0	5	0	0	0	3
2023-02-14	705	ISM						post	26.7	65.3	1	2-5	48	3001	0	2	1341	1344	5	0	4	1	0	20	3
2023-02-14	705	ISM						post	26.7	65.3	1	2-5	48	3001	0	3	1341	1344	5	0	5	0	0	0	3
2023-02-14	705	ISM						post	26.7	65.3	1	2-5	48	3001	0	4	1341	1344	5	0	5	0	0	0	3
2023-02-14	705	ISM						post	26.7	65.3	1	2-5	48	3001	2	1	1342	1345	5	5	0	5	100	100	3
2023-02-14	705	ISM						post	26.7	65.3	1	2-5	48	3001	2	2	1342	1345	5	5	0	5	100	100	3
2023-02-14	705	ISM						post	26.7	65.3	1	2-5	48	3001	2	3	1342	1345	5	5	0	5	100	100	3
2023-02-14	705	ISM						post	26.7	65.3	1	2-5	48	3001	2	4	1342	1345	5	5	0	5	100	100	3
2023-02-14	705	ISM						post	26.7	65.3	1	2-5	48	3001	3	1	1342	1345	5	5	0	5	100	100	3
2023-02-14	705	ISM						post	26.7	65.3	1	2-5	48	3001	3	2	1342	1345	5	5	0	5	100	100	3
2023-02-14	705	ISM						post	26.7	65.3	1	2-5	48	3001	3	3	1343	1346	5	5	0	5	100	100	3
2023-02-14	705	ISM						post	26.7	65.3	1	2-5	48	3001	3	4	1343	1346	5	5	0	5	100	100	3
2023-02-14	705	ISM						post	26.7	65.3	1	2-5	48	3001	4	1	1343	1346	5	5	0	5	100	100	3
2023-02-14	705	ISM						post	26.7	65.3	1	2-5	48	3001	4	2	1343	1346	5	5	0	5	100	100	3
2023-02-14	705	ISM						post	26.7	65.3	1	2-5	48	3001	4	3	1343	1346	5	5	0	5	100	100	3
2023-02-14	705	ISM						post	26.7	65.3	1	2-5	48	3001	4	4	1343	1346	5	5	0	5	100	100	3
2023-02-14	706	ISM						post	26.7	65.8	1	2-5	48	3001	0	5	1349	1352	5	0	5	0	0	0	3
2023-02-14	706	ISM						post	26.7	65.8	1	2-5	48	3001	0	6	1349	1352	5	0	4	1	0	20	3
2023-02-14	706	ISM						post	26.7	65.8	1	2-5	48	3001	0	7	1349	1352	5	0	5	0	0	0	3
2023-02-14	706	ISM						post	26.7	65.8	1	2-5	48	3001	0	8	1349	1352	5	0	5	0	0	0	3
2023-02-14	706	ISM						post	26.7	65.8	1	2-5	48	3001	2	5	1350	1353	5	5	0	5	100	100	3
2023-02-14	706	ISM						post	26.7	65.8	1	2-5	48	3001	2	6	1350	1353	5	5	0	5	100	100	3
2023-02-14	706	ISM						post	26.7	65.8	1	2-5	48	3001	2	7	1350	1353	5	5	0	5	100	100	3
2023-02-14	706	ISM						post	26.7	65.8	1	2-5	48	3001	2	8	1350	1353	5	5	0	5	100	100	3
2023-02-14	706	ISM						post	26.7	65.8	1	2-5	48	3001	3	5	1350	1353	5	5	0	5	100	100	3
2023-02-14	706	ISM						post	26.7	65.8	1	2-5	48	3001	3	6	1350	1353	5	5	0	5	100	100	3
2023-02-14	706	ISM						post	26.7	65.8	1	2-5	48	3001	3	7	1351	1354	5	5	0	5	100	100	3
2023-02-14	706	ISM						post	26.7	65.8	1	2-5	48	3001	3	8	1351	1354	5	5	0	5	100	100	3
2023-02-14	706	ISM						post	26.7	65.8	1	2-5	48	3001	4	5	1351	1354	5	5	0	5	100	100	3
2023-02-14	706	ISM						post	26.7	65.8	1	2-5	48	3001	4	6	1351	1354	5	5	0	5	100	100	3
2023-02-14	706	ISM						post	26.7	65.8	1	2-5	48	3001	4	7	1351	1354	5	5	0	5	100	100	3
2023-02-14	706	ISM						post	26.7	65.8	1	2-5	48	3001	4	8	1351	1354	5	5	0	5	100	100	3
2023-02-15	707	ISM						post	27.3	61.6	1	2-5	72	3001	0	1	1341	1344	5	0	5	0	0	0	3
2023-02-15	707	ISM						post	27.3	61.6	1	2-5	72	3001	0	2	1341	1344	5	0	4	1	0	20	3
2023-02-15	707	ISM						post	27.3	61.6	1	2-5	72	3001	0	3	1341	1344	5	0	5	0	0	0	3
2023-02-15	707	ISM						post	27.3	61.6	1	2-5	72	3001	0	4	1341	1344	5	0	5	0	0	0	3
2023-02-15	707	ISM						post	27.3	61.6	1	2-5	72	3001	2	1	1342	1345	5	5	0	5	100	100	3
2023-02-15	707	ISM						post	27.3	61.6	1	2-5	72	3001	2	2	1342	1345	5	5	0	5	100	100	3
2023-02-15	707	ISM						post	27.3	61.6	1	2-5	72	3001	2	3	1342	1345	5	5	0	5	100	100	3
2023-02-15	707	ISM						post	27.3	61.6	1	2-5	72	3001	2	4	1342	1345	5	5	0	5	100	100	3
2023-02-15	707	ISM						post	27.3	61.6	1	2-5	72	3001	3	1	1342	1345	5	5	0	5	100	100	3
2023-02-15	707	ISM						post	27.3	61.6	1	2-5	72	3001	3	2	1342	1345	5	5	0	5	100	100	3
2023-02-15	707	ISM						post	27.3	61.6	1	2-5	72	3001	3	3	1343	1346	5	5	0	5	100	100	3
2023-02-15	707	ISM						post	27.3	61.6	1	2-5	72	3001	3	4	1343	1346	5	5	0	5	100	100	3
2023-02-15	707	ISM						post	27.3	61.6	1	2-5	72	3001	4	1	1343	1346	5	5	0	5	100	100	3
2023-02-15	707	ISM						post	27.3	61.6	1	2-5	72	3001	4	2	1343	1346	5	5	0	5	100	100	3
2023-02-15	707	ISM						post	27.3	61.6	1	2-5	72	3001	4	3	1343	1346	5	5	0	5	100	100	3
2023-02-15	707	ISM						post	27.3	61.6	1	2-5	72	3001	4	4	1343	1346	5	5	0	5	100	100	3
2023-02-15	708	ISM						post	27.3	61.7	1	2-5	72	3001	0	5	1349	1352	5	0	5	0	0	0	3
2023-02-15	708	ISM						post	27.3	61.7	1	2-5	72	3001	0	6	1349	1352	5	0	5	0	0	0	3
2023-02-15	708	ISM						post	27.3	61.7	1	2-5	72	3001	0	7	1349	1352	5	0	5	0	0	0	3
2023-02-15	708	ISM						post	27.3	61.7	1	2-5	72	3001	0	8	1349	1352	5	0	5	0	0	0	3
2023-02-15	708	ISM						post	27.3	61.7	1	2-5	72	3001	2	5	1350	1353	5	5	0	5	100	100	3
2023-02-15	708	ISM						post	27.3	61.7	1	2-5	72	3001	2	6	1350	1353	5	5	0	5	100	100	3
2023-02-15	708	ISM						post	27.3	61.7	1	2-5	72	3001	2	7	1350	1353	5	5	0	5	100	100	3
2023-02-15	708	ISM						post	27.3	61.7	1	2-5	72	3001	2	8	1350	1353	5	5	0	5	100	100	3
2023-02-15	708	ISM						post	27.3	61.7	1	2-5	72	3001	3	5	1350	1353	5	5	0	5	100	100	3
2023-02-15	708	ISM						post	27.3	61.7	1	2-5	72	3001	3	6	1350	1353	5	5	0	5	100	100	3
2023-02-15	708	ISM						post	27.3	61.7	1	2-5	72	3001	3	7	1351	1354	5	5	0	5	100	100	3
2023-02-15	708	ISM						post	27.3	61.7	1	2-5	72	3001	3	8	1351	1354	5	5	0	5	100	100	3
2023-02-15	708	ISM						post	27.3	61.7	1	2-5	72	3001	4	5	1351	1354	5	5	0	5	100	100	3
2023-02-15	708	ISM						post	27.3	61.7	1	2-5	72	3001	4	6	1351	1354	5	5	0	5	100	100	3
2023-02-15	708	ISM						post	27.3	61.7	1	2-5	72	3001	4	7	1351	1354	5	5	0	5	100	100	3
2023-02-15	708	ISM						post	27.3	61.7	1	2-5	72	3001	4	8	1351	1354	5	5	0	5	100	100	3
2023-02-12	709	ISM						pre	25.2	67.2	1	2-5	24	3001	0	1	2200	2203	5	0	5	0	0	0	3
2023-02-12	709	ISM						pre	25.2	67.2	1	2-5	24	3001	0	2	2200	2203	5	0	5	0	0	0	3
2023-02-12	709	ISM						pre	25.2	67.2	1	2-5	24	3001	0	3	2200	2203	5	0	5	0	0	0	3
2023-02-12	709	ISM						pre	25.2	67.2	1	2-5	24	3001	0	4	2200	2203	5	0	5	0	0	0	3
2023-02-12	709	ISM						pre	25.2	67.2	1	2-5	24	3001	2	1	2201	2204	5	5	0	5	100	100	3
2023-02-12	709	ISM						pre	25.2	67.2	1	2-5	24	3001	2	2	2201	2204	5	5	0	5	100	100	3
2023-02-12	709	ISM						pre	25.2	67.2	1	2-5	24	3001	2	3	2201	2204	5	5	0	5	100	100	3
2023-02-12	709	ISM						pre	25.2	67.2	1	2-5	24	3001	2	4	2201	2204	5	5	0	5	100	100	3
2023-02-12	709	ISM						pre	25.2	67.2	1	2-5	24	3001	3	1	2201	2204	5	5	0	5	100	100	3
2023-02-12	709	ISM						pre	25.2	67.2	1	2-5	24	3001	3	2	2201	2204	5	5	0	5	100	100	3
2023-02-12	709	ISM						pre	25.2	67.2	1	2-5	24	3001	3	3	2202	2205	5	5	0	5	100	100	3
2023-02-12	709	ISM						pre	25.2	67.2	1	2-5	24	3001	3	4	2202	2205	5	5	0	5	100	100	3
2023-02-12	709	ISM						pre	25.2	67.2	1	2-5	24	3001	4	1	2202	2205	5	5	0	5	100	100	3
2023-02-12	709	ISM						pre	25.2	67.2	1	2-5	24	3001	4	2	2202	2205	5	5	0	5	100	100	3
2023-02-12	709	ISM						pre	25.2	67.2	1	2-5	24	3001	4	3	2202	2205	5	5	0	5	100	100	3
2023-02-12	709	ISM						pre	25.2	67.2	1	2-5	24	3001	4	4	2202	2205	5	5	0	5	100	100	3
2023-02-12	710	ISM						pre	25.2	67.5	1	2-5	24	3001	0	5	2207	2210	5	0	5	0	0	0	3
2023-02-12	710	ISM						pre	25.2	67.5	1	2-5	24	3001	0	6	2207	2210	5	0	5	0	0	0	3
2023-02-12	710	ISM						pre	25.2	67.5	1	2-5	24	3001	0	7	2207	2210	5	0	5	0	0	0	3
2023-02-12	710	ISM						pre	25.2	67.5	1	2-5	24	3001	0	8	2207	2210	5	0	5	0	0	0	3
2023-02-12	710	ISM						pre	25.2	67.5	1	2-5	24	3001	2	5	2208	2211	5	5	0	5	100	100	3
2023-02-12	710	ISM						pre	25.2	67.5	1	2-5	24	3001	2	6	2208	2211	5	5	0	5	100	100	3
2023-02-12	710	ISM						pre	25.2	67.5	1	2-5	24	3001	2	7	2208	2211	5	5	0	5	100	100	3
2023-02-12	710	ISM						pre	25.2	67.5	1	2-5	24	3001	2	8	2208	2211	5	5	0	5	100	100	3
2023-02-12	710	ISM						pre	25.2	67.5	1	2-5	24	3001	3	5	2208	2211	5	5	0	5	100	100	3
2023-02-12	710	ISM						pre	25.2	67.5	1	2-5	24	3001	3	6	2208	2211	5	5	0	5	100	100	3
2023-02-12	710	ISM						pre	25.2	67.5	1	2-5	24	3001	3	7	2209	2212	5	5	0	5	100	100	3
2023-02-12	710	ISM						pre	25.2	67.5	1	2-5	24	3001	3	8	2209	2212	5	5	0	5	100	100	3
2023-02-12	710	ISM						pre	25.2	67.5	1	2-5	24	3001	4	5	2209	2212	5	5	0	5	100	100	3
2023-02-12	710	ISM						pre	25.2	67.5	1	2-5	24	3001	4	6	2209	2212	5	5	0	5	100	100	3
2023-02-12	710	ISM						pre	25.2	67.5	1	2-5	24	3001	4	7	2209	2212	5	5	0	5	100	100	3
2023-02-12	710	ISM						pre	25.2	67.5	1	2-5	24	3001	4	8	2209	2212	5	5	0	5	100	100	3
2023-02-14	711	ISM						pre	26.8	68.1	1	2-5	48	3001	0	1	2200	2203	5	0	5	0	0	0	3
2023-02-14	711	ISM						pre	26.8	68.1	1	2-5	48	3001	0	2	2200	2203	5	0	5	0	0	0	3
2023-02-14	711	ISM						pre	26.8	68.1	1	2-5	48	3001	0	3	2200	2203	5	0	5	0	0	0	3
2023-02-14	711	ISM						pre	26.8	68.1	1	2-5	48	3001	0	4	2200	2203	5	0	5	0	0	0	3
2023-02-14	711	ISM						pre	26.8	68.1	1	2-5	48	3001	2	1	2201	2204	5	5	0	5	100	100	3
2023-02-14	711	ISM						pre	26.8	68.1	1	2-5	48	3001	2	2	2201	2204	5	5	0	5	100	100	3
2023-02-14	711	ISM						pre	26.8	68.1	1	2-5	48	3001	2	3	2201	2204	5	5	0	5	100	100	3
2023-02-14	711	ISM						pre	26.8	68.1	1	2-5	48	3001	2	4	2201	2204	5	5	0	5	100	100	3
2023-02-14	711	ISM						pre	26.8	68.1	1	2-5	48	3001	3	1	2201	2204	5	5	0	5	100	100	3
2023-02-14	711	ISM						pre	26.8	68.1	1	2-5	48	3001	3	2	2201	2204	5	5	0	5	100	100	3
2023-02-14	711	ISM						pre	26.8	68.1	1	2-5	48	3001	3	3	2202	2205	5	5	0	5	100	100	3
2023-02-14	711	ISM						pre	26.8	68.1	1	2-5	48	3001	3	4	2202	2205	5	5	0	5	100	100	3
2023-02-14	711	ISM						pre	26.8	68.1	1	2-5	48	3001	4	1	2202	2205	5	5	0	5	100	100	3
2023-02-14	711	ISM						pre	26.8	68.1	1	2-5	48	3001	4	2	2202	2205	5	5	0	5	100	100	3
2023-02-14	711	ISM						pre	26.8	68.1	1	2-5	48	3001	4	3	2202	2205	5	5	0	5	100	100	3
2023-02-14	711	ISM						pre	26.8	68.1	1	2-5	48	3001	4	4	2202	2205	5	5	0	5	100	100	3
2023-02-14	712	ISM						pre	27	59.3	1	2-5	48	3001	0	5	2207	2210	5	0	5	0	0	0	3
2023-02-14	712	ISM						pre	27	59.3	1	2-5	48	3001	0	6	2207	2210	5	0	5	0	0	0	3
2023-02-14	712	ISM						pre	27	59.3	1	2-5	48	3001	0	7	2207	2210	5	0	5	0	0	0	3
2023-02-14	712	ISM						pre	27	59.3	1	2-5	48	3001	0	8	2207	2210	5	0	5	0	0	0	3
2023-02-14	712	ISM						pre	27	59.3	1	2-5	48	3001	2	5	2208	2211	5	5	0	5	100	100	3
2023-02-14	712	ISM						pre	27	59.3	1	2-5	48	3001	2	6	2208	2211	5	5	0	5	100	100	3
2023-02-14	712	ISM						pre	27	59.3	1	2-5	48	3001	2	7	2208	2211	5	5	0	5	100	100	3
2023-02-14	712	ISM						pre	27	59.3	1	2-5	48	3001	2	8	2208	2211	5	5	0	5	100	100	3
2023-02-14	712	ISM						pre	27	59.3	1	2-5	48	3001	3	5	2208	2211	5	5	0	5	100	100	3
2023-02-14	712	ISM						pre	27	59.3	1	2-5	48	3001	3	6	2208	2211	5	5	0	5	100	100	3
2023-02-14	712	ISM						pre	27	59.3	1	2-5	48	3001	3	7	2209	2212	5	5	0	5	100	100	3
2023-02-14	712	ISM						pre	27	59.3	1	2-5	48	3001	3	8	2209	2212	5	5	0	5	100	100	3
2023-02-14	712	ISM						pre	27	59.3	1	2-5	48	3001	4	5	2209	2212	5	5	0	5	100	100	3
2023-02-14	712	ISM						pre	27	59.3	1	2-5	48	3001	4	6	2209	2212	5	5	0	5	100	100	3
2023-02-14	712	ISM						pre	27	59.3	1	2-5	48	3001	4	7	2209	2212	5	5	0	5	100	100	3
2023-02-14	712	ISM						pre	27	59.3	1	2-5	48	3001	4	8	2209	2212	5	5	0	5	100	100	3
2023-02-15	713	ISM						pre	27.3	60.4	1	2-5	72	3001	0	1	2200	2203	5	0	5	0	0	0	3
2023-02-15	713	ISM						pre	27.3	60.4	1	2-5	72	3001	0	2	2200	2203	5	0	5	0	0	0	3
2023-02-15	713	ISM						pre	27.3	60.4	1	2-5	72	3001	0	3	2200	2203	5	0	5	0	0	0	3
2023-02-15	713	ISM						pre	27.3	60.4	1	2-5	72	3001	0	4	2200	2203	5	0	5	0	0	0	3
2023-02-15	713	ISM						pre	27.3	60.4	1	2-5	72	3001	2	1	2201	2204	5	5	0	5	100	100	3
2023-02-15	713	ISM						pre	27.3	60.4	1	2-5	72	3001	2	2	2201	2204	5	5	0	5	100	100	3
2023-02-15	713	ISM						pre	27.3	60.4	1	2-5	72	3001	2	3	2201	2204	5	5	0	5	100	100	3
2023-02-15	713	ISM						pre	27.3	60.4	1	2-5	72	3001	2	4	2201	2204	5	5	0	5	100	100	3
2023-02-15	713	ISM						pre	27.3	60.4	1	2-5	72	3001	3	1	2201	2204	5	5	0	5	100	100	3
2023-02-15	713	ISM						pre	27.3	60.4	1	2-5	72	3001	3	2	2201	2204	5	5	0	5	100	100	3
2023-02-15	713	ISM						pre	27.3	60.4	1	2-5	72	3001	3	3	2202	2205	5	5	0	5	100	100	3
2023-02-15	713	ISM						pre	27.3	60.4	1	2-5	72	3001	3	4	2202	2205	5	5	0	5	100	100	3
2023-02-15	713	ISM						pre	27.3	60.4	1	2-5	72	3001	4	1	2202	2205	5	5	0	5	100	100	3
2023-02-15	713	ISM						pre	27.3	60.4	1	2-5	72	3001	4	2	2202	2205	5	5	0	5	100	100	3
2023-02-15	713	ISM						pre	27.3	60.4	1	2-5	72	3001	4	3	2202	2205	5	5	0	5	100	100	3
2023-02-15	713	ISM						pre	27.3	60.4	1	2-5	72	3001	4	4	2202	2205	5	5	0	5	100	100	3
2023-02-15	714	ISM						pre	27.3	60.3	1	2-5	72	3001	0	5	2207	2210	5	0	5	0	0	0	3
2023-02-15	714	ISM						pre	27.3	60.3	1	2-5	72	3001	0	6	2207	2210	5	0	4	1	0	20	3
2023-02-15	714	ISM						pre	27.3	60.3	1	2-5	72	3001	0	7	2207	2210	5	0	5	0	0	0	3
2023-02-15	714	ISM						pre	27.3	60.3	1	2-5	72	3001	0	8	2207	2210	5	0	5	0	0	0	3
2023-02-15	714	ISM						pre	27.3	60.3	1	2-5	72	3001	2	5	2208	2211	5	5	0	5	100	100	3
2023-02-15	714	ISM						pre	27.3	60.3	1	2-5	72	3001	2	6	2208	2211	5	5	0	5	100	100	3
2023-02-15	714	ISM						pre	27.3	60.3	1	2-5	72	3001	2	7	2208	2211	5	5	0	5	100	100	3
2023-02-15	714	ISM						pre	27.3	60.3	1	2-5	72	3001	2	8	2208	2211	5	5	0	5	100	100	3
2023-02-15	714	ISM						pre	27.3	60.3	1	2-5	72	3001	3	5	2208	2211	5	5	0	5	100	100	3
2023-02-15	714	ISM						pre	27.3	60.3	1	2-5	72	3001	3	6	2208	2211	5	5	0	5	100	100	3
2023-02-15	714	ISM						pre	27.3	60.3	1	2-5	72	3001	3	7	2209	2212	5	5	0	5	100	100	3
2023-02-15	714	ISM						pre	27.3	60.3	1	2-5	72	3001	3	8	2209	2212	5	5	0	5	100	100	3
2023-02-15	714	ISM						pre	27.3	60.3	1	2-5	72	3001	4	5	2209	2212	5	5	0	5	100	100	3
2023-02-15	714	ISM						pre	27.3	60.3	1	2-5	72	3001	4	6	2209	2212	5	5	0	5	100	100	3
2023-02-15	714	ISM						pre	27.3	60.3	1	2-5	72	3001	4	7	2209	2212	5	5	0	5	100	100	3
2023-02-15	714	ISM						pre	27.3	60.3	1	2-5	72	3001	4	8	2209	2212	5	5	0	5	100	100	3
2023-02-12	715	ISM						post	25.1	61.1	1	2-5	24	3001	0	1	2244	2247	5	0	5	0	0	0	3
2023-02-12	715	ISM						post	25.1	61.1	1	2-5	24	3001	0	2	2244	2247	5	0	5	0	0	0	3
2023-02-12	715	ISM						post	25.1	61.1	1	2-5	24	3001	0	3	2244	2247	5	0	5	0	0	0	3
2023-02-12	715	ISM						post	25.1	61.1	1	2-5	24	3001	0	4	2244	2247	5	0	5	0	0	0	3
2023-02-12	715	ISM						post	25.1	61.1	1	2-5	24	3001	2	1	2245	2248	5	5	0	5	100	100	3
2023-02-12	715	ISM						post	25.1	61.1	1	2-5	24	3001	2	2	2245	2248	5	5	0	5	100	100	3
2023-02-12	715	ISM						post	25.1	61.1	1	2-5	24	3001	2	3	2245	2248	5	5	0	5	100	100	3
2023-02-12	715	ISM						post	25.1	61.1	1	2-5	24	3001	2	4	2245	2248	5	5	0	5	100	100	3
2023-02-12	715	ISM						post	25.1	61.1	1	2-5	24	3001	3	1	2245	2248	5	5	0	5	100	100	3
2023-02-12	715	ISM						post	25.1	61.1	1	2-5	24	3001	3	2	2245	2248	5	5	0	5	100	100	3
2023-02-12	715	ISM						post	25.1	61.1	1	2-5	24	3001	3	3	2246	2249	5	5	0	5	100	100	3
2023-02-12	715	ISM						post	25.1	61.1	1	2-5	24	3001	3	4	2246	2249	5	5	0	5	100	100	3
2023-02-12	715	ISM						post	25.1	61.1	1	2-5	24	3001	4	1	2246	2249	5	5	0	5	100	100	3
2023-02-12	715	ISM						post	25.1	61.1	1	2-5	24	3001	4	2	2246	2249	5	5	0	5	100	100	3
2023-02-12	715	ISM						post	25.1	61.1	1	2-5	24	3001	4	3	2246	2249	5	5	0	5	100	100	3
2023-02-12	715	ISM						post	25.1	61.1	1	2-5	24	3001	4	4	2246	2249	5	5	0	5	100	100	3
2023-02-12	716	ISM						post	25.1	60.6	1	2-5	24	3001	0	5	2254	2257	5	0	5	0	0	0	3
2023-02-12	716	ISM						post	25.1	60.6	1	2-5	24	3001	0	6	2254	2257	5	0	5	0	0	0	3
2023-02-12	716	ISM						post	25.1	60.6	1	2-5	24	3001	0	7	2254	2257	5	0	5	0	0	0	3
2023-02-12	716	ISM						post	25.1	60.6	1	2-5	24	3001	0	8	2254	2257	5	0	5	0	0	0	3
2023-02-12	716	ISM						post	25.1	60.6	1	2-5	24	3001	2	5	2255	2258	5	5	0	5	100	100	3
2023-02-12	716	ISM						post	25.1	60.6	1	2-5	24	3001	2	6	2255	2258	5	5	0	5	100	100	3
2023-02-12	716	ISM						post	25.1	60.6	1	2-5	24	3001	2	7	2255	2258	5	5	0	5	100	100	3
2023-02-12	716	ISM						post	25.1	60.6	1	2-5	24	3001	2	8	2255	2258	5	5	0	5	100	100	3
2023-02-12	716	ISM						post	25.1	60.6	1	2-5	24	3001	3	5	2255	2258	5	5	0	5	100	100	3
2023-02-12	716	ISM						post	25.1	60.6	1	2-5	24	3001	3	6	2255	2258	5	5	0	5	100	100	3
2023-02-12	716	ISM						post	25.1	60.6	1	2-5	24	3001	3	7	2256	2259	5	5	0	5	100	100	3
2023-02-12	716	ISM						post	25.1	60.6	1	2-5	24	3001	3	8	2256	2259	5	5	0	5	100	100	3
2023-02-12	716	ISM						post	25.1	60.6	1	2-5	24	3001	4	5	2256	2259	5	5	0	5	100	100	3
2023-02-12	716	ISM						post	25.1	60.6	1	2-5	24	3001	4	6	2256	2259	5	5	0	5	100	100	3
2023-02-12	716	ISM						post	25.1	60.6	1	2-5	24	3001	4	7	2256	2259	5	5	0	5	100	100	3
2023-02-12	716	ISM						post	25.1	60.6	1	2-5	24	3001	4	8	2256	2259	5	5	0	5	100	100	3
2023-02-14	717	ISM						post	26.8	57.3	1	2-5	48	3001	0	1	2244	2247	5	0	5	0	0	0	3
2023-02-14	717	ISM						post	26.8	57.3	1	2-5	48	3001	0	2	2244	2247	5	0	5	0	0	0	3
2023-02-14	717	ISM						post	26.8	57.3	1	2-5	48	3001	0	3	2244	2247	5	0	5	0	0	0	3
2023-02-14	717	ISM						post	26.8	57.3	1	2-5	48	3001	0	4	2244	2247	5	0	5	0	0	0	3
2023-02-14	717	ISM						post	26.8	57.3	1	2-5	48	3001	2	1	2245	2248	5	5	0	5	100	100	3
2023-02-14	717	ISM						post	26.8	57.3	1	2-5	48	3001	2	2	2245	2248	5	5	0	5	100	100	3
2023-02-14	717	ISM						post	26.8	57.3	1	2-5	48	3001	2	3	2245	2248	5	5	0	5	100	100	3
2023-02-14	717	ISM						post	26.8	57.3	1	2-5	48	3001	2	4	2245	2248	5	5	0	5	100	100	3
2023-02-14	717	ISM						post	26.8	57.3	1	2-5	48	3001	3	1	2245	2248	5	5	0	5	100	100	3
2023-02-14	717	ISM						post	26.8	57.3	1	2-5	48	3001	3	2	2245	2248	5	5	0	5	100	100	3
2023-02-14	717	ISM						post	26.8	57.3	1	2-5	48	3001	3	3	2246	2249	5	5	0	5	100	100	3
2023-02-14	717	ISM						post	26.8	57.3	1	2-5	48	3001	3	4	2246	2249	5	5	0	5	100	100	3
2023-02-14	717	ISM						post	26.8	57.3	1	2-5	48	3001	4	1	2246	2249	5	5	0	5	100	100	3
2023-02-14	717	ISM						post	26.8	57.3	1	2-5	48	3001	4	2	2246	2249	5	5	0	5	100	100	3
2023-02-14	717	ISM						post	26.8	57.3	1	2-5	48	3001	4	3	2246	2249	5	5	0	5	100	100	3
2023-02-14	717	ISM						post	26.8	57.3	1	2-5	48	3001	4	4	2246	2249	5	5	0	5	100	100	3
2023-02-14	718	ISM						post	26.8	57.3	1	2-5	48	3001	0	5	2254	2257	5	0	5	0	0	0	3
2023-02-14	718	ISM						post	26.8	57.3	1	2-5	48	3001	0	6	2254	2257	5	0	5	0	0	0	3
2023-02-14	718	ISM						post	26.8	57.3	1	2-5	48	3001	0	7	2254	2257	5	0	5	0	0	0	3
2023-02-14	718	ISM						post	26.8	57.3	1	2-5	48	3001	0	8	2254	2257	5	0	5	0	0	0	3
2023-02-14	718	ISM						post	26.8	57.3	1	2-5	48	3001	2	5	2255	2258	5	5	0	5	100	100	3
2023-02-14	718	ISM						post	26.8	57.3	1	2-5	48	3001	2	6	2255	2258	5	5	0	5	100	100	3
2023-02-14	718	ISM						post	26.8	57.3	1	2-5	48	3001	2	7	2255	2258	5	5	0	5	100	100	3
2023-02-14	718	ISM						post	26.8	57.3	1	2-5	48	3001	2	8	2255	2258	5	5	0	5	100	100	3
2023-02-14	718	ISM						post	26.8	57.3	1	2-5	48	3001	3	5	2255	2258	5	5	0	5	100	100	3
2023-02-14	718	ISM						post	26.8	57.3	1	2-5	48	3001	3	6	2255	2258	5	5	0	5	100	100	3
2023-02-14	718	ISM						post	26.8	57.3	1	2-5	48	3001	3	7	2256	2259	5	5	0	5	100	100	3
2023-02-14	718	ISM						post	26.8	57.3	1	2-5	48	3001	3	8	2256	2259	5	5	0	5	100	100	3
2023-02-14	718	ISM						post	26.8	57.3	1	2-5	48	3001	4	5	2256	2259	5	5	0	5	100	100	3
2023-02-14	718	ISM						post	26.8	57.3	1	2-5	48	3001	4	6	2256	2259	5	5	0	5	100	100	3
2023-02-14	718	ISM						post	26.8	57.3	1	2-5	48	3001	4	7	2256	2259	5	5	0	5	100	100	3
2023-02-14	718	ISM						post	26.8	57.3	1	2-5	48	3001	4	8	2256	2259	5	5	0	5	100	100	3
2023-02-15	719	ISM						post	27.5	59.3	1	2-5	72	3001	0	1	2244	2247	5	0	5	0	0	0	3
2023-02-15	719	ISM						post	27.5	59.3	1	2-5	72	3001	0	2	2244	2247	5	0	4	1	0	20	3
2023-02-15	719	ISM						post	27.5	59.3	1	2-5	72	3001	0	3	2244	2247	5	0	5	0	0	0	3
2023-02-15	719	ISM						post	27.5	59.3	1	2-5	72	3001	0	4	2244	2247	5	0	5	0	0	0	3
2023-02-15	719	ISM						post	27.5	59.3	1	2-5	72	3001	2	1	2245	2248	5	5	0	5	100	100	3
2023-02-15	719	ISM						post	27.5	59.3	1	2-5	72	3001	2	2	2245	2248	5	5	0	5	100	100	3
2023-02-15	719	ISM						post	27.5	59.3	1	2-5	72	3001	2	3	2245	2248	5	5	0	5	100	100	3
2023-02-15	719	ISM						post	27.5	59.3	1	2-5	72	3001	2	4	2245	2248	5	5	0	5	100	100	3
2023-02-15	719	ISM						post	27.5	59.3	1	2-5	72	3001	3	1	2245	2248	5	5	0	5	100	100	3
2023-02-15	719	ISM						post	27.5	59.3	1	2-5	72	3001	3	2	2245	2248	5	5	0	5	100	100	3
2023-02-15	719	ISM						post	27.5	59.3	1	2-5	72	3001	3	3	2246	2249	5	5	0	5	100	100	3
2023-02-15	719	ISM						post	27.5	59.3	1	2-5	72	3001	3	4	2246	2249	5	5	0	5	100	100	3
2023-02-15	719	ISM						post	27.5	59.3	1	2-5	72	3001	4	1	2246	2249	5	5	0	5	100	100	3
2023-02-15	719	ISM						post	27.5	59.3	1	2-5	72	3001	4	2	2246	2249	5	5	0	5	100	100	3
2023-02-15	719	ISM						post	27.5	59.3	1	2-5	72	3001	4	3	2246	2249	5	5	0	5	100	100	3
2023-02-15	719	ISM						post	27.5	59.3	1	2-5	72	3001	4	4	2246	2249	5	5	0	5	100	100	3
2023-02-15	720	ISM						post	27.5	59.3	1	2-5	72	3001	0	5	2254	2257	5	0	5	0	0	0	3
2023-02-15	720	ISM						post	27.5	59.3	1	2-5	72	3001	0	6	2254	2257	5	0	5	0	0	0	3
2023-02-15	720	ISM						post	27.5	59.3	1	2-5	72	3001	0	7	2254	2257	5	0	5	0	0	0	3
2023-02-15	720	ISM						post	27.5	59.3	1	2-5	72	3001	0	8	2254	2257	5	0	5	0	0	0	3
2023-02-15	720	ISM						post	27.5	59.3	1	2-5	72	3001	2	5	2255	2258	5	5	0	5	100	100	3
2023-02-15	720	ISM						post	27.5	59.3	1	2-5	72	3001	2	6	2255	2258	5	5	0	5	100	100	3
2023-02-15	720	ISM						post	27.5	59.3	1	2-5	72	3001	2	7	2255	2258	5	5	0	5	100	100	3
2023-02-15	720	ISM						post	27.5	59.3	1	2-5	72	3001	2	8	2255	2258	5	5	0	5	100	100	3
2023-02-15	720	ISM						post	27.5	59.3	1	2-5	72	3001	3	5	2255	2258	5	5	0	5	100	100	3
2023-02-15	720	ISM						post	27.5	59.3	1	2-5	72	3001	3	6	2255	2258	5	5	0	5	100	100	3
2023-02-15	720	ISM						post	27.5	59.3	1	2-5	72	3001	3	7	2256	2259	5	5	0	5	100	100	3
2023-02-15	720	ISM						post	27.5	59.3	1	2-5	72	3001	3	8	2256	2259	5	5	0	5	100	100	3
2023-02-15	720	ISM						post	27.5	59.3	1	2-5	72	3001	4	5	2256	2259	5	5	0	5	100	100	3
2023-02-15	720	ISM						post	27.5	59.3	1	2-5	72	3001	4	6	2256	2259	5	5	0	5	100	100	3
2023-02-15	720	ISM						post	27.5	59.3	1	2-5	72	3001	4	7	2256	2259	5	5	0	5	100	100	3
2023-02-15	720	ISM						post	27.5	59.3	1	2-5	72	3001	4	8	2256	2259	5	5	0	5	100	100	3
2023-02-12	721	ISM						pre	25.8	60.3	2	2-5	24	3001	0	1	1306	1309	5	0	5	0	0	0	3
2023-02-12	721	ISM						pre	25.8	60.3	2	2-5	24	3001	0	2	1306	1309	5	0	5	0	0	0	3
2023-02-12	721	ISM						pre	25.8	60.3	2	2-5	24	3001	0	3	1306	1309	5	0	5	0	0	0	3
2023-02-12	721	ISM						pre	25.8	60.3	2	2-5	24	3001	0	4	1306	1309	5	0	5	0	0	0	3
2023-02-12	721	ISM						pre	25.8	60.3	2	2-5	24	3001	2	1	1307	1310	5	5	0	5	100	100	3
2023-02-12	721	ISM						pre	25.8	60.3	2	2-5	24	3001	2	2	1307	1310	5	5	0	5	100	100	3
2023-02-12	721	ISM						pre	25.8	60.3	2	2-5	24	3001	2	3	1307	1310	5	5	0	5	100	100	3
2023-02-12	721	ISM						pre	25.8	60.3	2	2-5	24	3001	2	4	1307	1310	5	5	0	5	100	100	3
2023-02-12	721	ISM						pre	25.8	60.3	2	2-5	24	3001	3	1	1307	1310	5	5	0	5	100	100	3
2023-02-12	721	ISM						pre	25.8	60.3	2	2-5	24	3001	3	2	1307	1310	5	5	0	5	100	100	3
2023-02-12	721	ISM						pre	25.8	60.3	2	2-5	24	3001	3	3	1308	1311	5	5	0	5	100	100	3
2023-02-12	721	ISM						pre	25.8	60.3	2	2-5	24	3001	3	4	1308	1311	5	5	0	5	100	100	3
2023-02-12	721	ISM						pre	25.8	60.3	2	2-5	24	3001	4	1	1308	1311	5	5	0	5	100	100	3
2023-02-12	721	ISM						pre	25.8	60.3	2	2-5	24	3001	4	2	1308	1311	5	5	0	5	100	100	3
2023-02-12	721	ISM						pre	25.8	60.3	2	2-5	24	3001	4	3	1308	1311	5	5	0	5	100	100	3
2023-02-12	721	ISM						pre	25.8	60.3	2	2-5	24	3001	4	4	1308	1311	5	5	0	5	100	100	3
2023-02-12	722	ISM						pre	25.7	57.8	2	2-5	24	3001	0	5	1314	1317	5	0	5	0	0	0	3
2023-02-12	722	ISM						pre	25.7	57.8	2	2-5	24	3001	0	6	1314	1317	5	0	5	0	0	0	3
2023-02-12	722	ISM						pre	25.7	57.8	2	2-5	24	3001	0	7	1314	1317	5	0	5	0	0	0	3
2023-02-12	722	ISM						pre	25.7	57.8	2	2-5	24	3001	0	8	1314	1317	5	0	5	0	0	0	3
2023-02-12	722	ISM						pre	25.7	57.8	2	2-5	24	3001	2	5	1315	1318	5	5	0	5	100	100	3
2023-02-12	722	ISM						pre	25.7	57.8	2	2-5	24	3001	2	6	1315	1318	5	5	0	5	100	100	3
2023-02-12	722	ISM						pre	25.7	57.8	2	2-5	24	3001	2	7	1315	1318	5	5	0	5	100	100	3
2023-02-12	722	ISM						pre	25.7	57.8	2	2-5	24	3001	2	8	1315	1318	5	5	0	5	100	100	3
2023-02-12	722	ISM						pre	25.7	57.8	2	2-5	24	3001	3	5	1315	1318	5	5	0	5	100	100	3
2023-02-12	722	ISM						pre	25.7	57.8	2	2-5	24	3001	3	6	1315	1318	5	5	0	5	100	100	3
2023-02-12	722	ISM						pre	25.7	57.8	2	2-5	24	3001	3	7	1316	1319	5	5	0	5	100	100	3
2023-02-12	722	ISM						pre	25.7	57.8	2	2-5	24	3001	3	8	1316	1319	5	5	0	5	100	100	3
2023-02-12	722	ISM						pre	25.7	57.8	2	2-5	24	3001	4	5	1316	1319	5	5	0	5	100	100	3
2023-02-12	722	ISM						pre	25.7	57.8	2	2-5	24	3001	4	6	1316	1319	5	5	0	5	100	100	3
2023-02-12	722	ISM						pre	25.7	57.8	2	2-5	24	3001	4	7	1316	1319	5	5	0	5	100	100	3
2023-02-12	722	ISM						pre	25.7	57.8	2	2-5	24	3001	4	8	1316	1319	5	5	0	5	100	100	3
2023-02-14	723	ISM						pre	26.7	64.1	2	2-5	48	3001	0	1	1306	1309	5	0	5	0	0	0	3
2023-02-14	723	ISM						pre	26.7	64.1	2	2-5	48	3001	0	2	1306	1309	5	0	5	0	0	0	3
2023-02-14	723	ISM						pre	26.7	64.1	2	2-5	48	3001	0	3	1306	1309	5	0	5	0	0	0	3
2023-02-14	723	ISM						pre	26.7	64.1	2	2-5	48	3001	0	4	1306	1309	5	0	5	0	0	0	3
2023-02-14	723	ISM						pre	26.7	64.1	2	2-5	48	3001	2	1	1307	1310	5	5	0	5	100	100	3
2023-02-14	723	ISM						pre	26.7	64.1	2	2-5	48	3001	2	2	1307	1310	5	5	0	5	100	100	3
2023-02-14	723	ISM						pre	26.7	64.1	2	2-5	48	3001	2	3	1307	1310	5	5	0	5	100	100	3
2023-02-14	723	ISM						pre	26.7	64.1	2	2-5	48	3001	2	4	1307	1310	5	5	0	5	100	100	3
2023-02-14	723	ISM						pre	26.7	64.1	2	2-5	48	3001	3	1	1307	1310	5	5	0	5	100	100	3
2023-02-14	723	ISM						pre	26.7	64.1	2	2-5	48	3001	3	2	1307	1310	5	5	0	5	100	100	3
2023-02-14	723	ISM						pre	26.7	64.1	2	2-5	48	3001	3	3	1308	1311	5	5	0	5	100	100	3
2023-02-14	723	ISM						pre	26.7	64.1	2	2-5	48	3001	3	4	1308	1311	5	5	0	5	100	100	3
2023-02-14	723	ISM						pre	26.7	64.1	2	2-5	48	3001	4	1	1308	1311	5	5	0	5	100	100	3
2023-02-14	723	ISM						pre	26.7	64.1	2	2-5	48	3001	4	2	1308	1311	5	5	0	5	100	100	3
2023-02-14	723	ISM						pre	26.7	64.1	2	2-5	48	3001	4	3	1308	1311	5	5	0	5	100	100	3
2023-02-14	723	ISM						pre	26.7	64.1	2	2-5	48	3001	4	4	1308	1311	5	5	0	5	100	100	3
2023-02-14	724	ISM						pre	26.7	65.1	2	2-5	48	3001	0	5	1314	1317	5	0	5	0	0	0	3
2023-02-14	724	ISM						pre	26.7	65.1	2	2-5	48	3001	0	6	1314	1317	5	0	5	0	0	0	3
2023-02-14	724	ISM						pre	26.7	65.1	2	2-5	48	3001	0	7	1314	1317	5	0	5	0	0	0	3
2023-02-14	724	ISM						pre	26.7	65.1	2	2-5	48	3001	0	8	1314	1317	5	0	5	0	0	0	3
2023-02-14	724	ISM						pre	26.7	65.1	2	2-5	48	3001	2	5	1315	1318	5	5	0	5	100	100	3
2023-02-14	724	ISM						pre	26.7	65.1	2	2-5	48	3001	2	6	1315	1318	5	5	0	5	100	100	3
2023-02-14	724	ISM						pre	26.7	65.1	2	2-5	48	3001	2	7	1315	1318	5	5	0	5	100	100	3
2023-02-14	724	ISM						pre	26.7	65.1	2	2-5	48	3001	2	8	1315	1318	5	5	0	5	100	100	3
2023-02-14	724	ISM						pre	26.7	65.1	2	2-5	48	3001	3	5	1315	1318	5	5	0	5	100	100	3
2023-02-14	724	ISM						pre	26.7	65.1	2	2-5	48	3001	3	6	1315	1318	5	5	0	5	100	100	3
2023-02-14	724	ISM						pre	26.7	65.1	2	2-5	48	3001	3	7	1316	1319	5	5	0	5	100	100	3
2023-02-14	724	ISM						pre	26.7	65.1	2	2-5	48	3001	3	8	1316	1319	5	5	0	5	100	100	3
2023-02-14	724	ISM						pre	26.7	65.1	2	2-5	48	3001	4	5	1316	1319	5	5	0	5	100	100	3
2023-02-14	724	ISM						pre	26.7	65.1	2	2-5	48	3001	4	6	1316	1319	5	5	0	5	100	100	3
2023-02-14	724	ISM						pre	26.7	65.1	2	2-5	48	3001	4	7	1316	1319	5	5	0	5	100	100	3
2023-02-14	724	ISM						pre	26.7	65.1	2	2-5	48	3001	4	8	1316	1319	5	5	0	5	100	100	3
2023-02-15	725	ISM						pre	27.3	62.4	2	2-5	72	3001	0	1	1306	1309	5	0	5	0	0	0	3
2023-02-15	725	ISM						pre	27.3	62.4	2	2-5	72	3001	0	2	1306	1309	5	0	5	0	0	0	3
2023-02-15	725	ISM						pre	27.3	62.4	2	2-5	72	3001	0	3	1306	1309	5	0	5	0	0	0	3
2023-02-15	725	ISM						pre	27.3	62.4	2	2-5	72	3001	0	4	1306	1309	5	0	5	0	0	0	3
2023-02-15	725	ISM						pre	27.3	62.4	2	2-5	72	3001	2	1	1307	1310	5	5	0	5	100	100	3
2023-02-15	725	ISM						pre	27.3	62.4	2	2-5	72	3001	2	2	1307	1310	5	5	0	5	100	100	3
2023-02-15	725	ISM						pre	27.3	62.4	2	2-5	72	3001	2	3	1307	1310	5	5	0	5	100	100	3
2023-02-15	725	ISM						pre	27.3	62.4	2	2-5	72	3001	2	4	1307	1310	5	5	0	5	100	100	3
2023-02-15	725	ISM						pre	27.3	62.4	2	2-5	72	3001	3	1	1307	1310	5	5	0	5	100	100	3
2023-02-15	725	ISM						pre	27.3	62.4	2	2-5	72	3001	3	2	1307	1310	5	5	0	5	100	100	3
2023-02-15	725	ISM						pre	27.3	62.4	2	2-5	72	3001	3	3	1308	1311	5	5	0	5	100	100	3
2023-02-15	725	ISM						pre	27.3	62.4	2	2-5	72	3001	3	4	1308	1311	5	5	0	5	100	100	3
2023-02-15	725	ISM						pre	27.3	62.4	2	2-5	72	3001	4	1	1308	1311	5	5	0	5	100	100	3
2023-02-15	725	ISM						pre	27.3	62.4	2	2-5	72	3001	4	2	1308	1311	5	5	0	5	100	100	3
2023-02-15	725	ISM						pre	27.3	62.4	2	2-5	72	3001	4	3	1308	1311	5	5	0	5	100	100	3
2023-02-15	725	ISM						pre	27.3	62.4	2	2-5	72	3001	4	4	1308	1311	5	5	0	5	100	100	3
2023-02-15	726	ISM						pre	27.3	62.6	2	2-5	72	3001	0	5	1314	1317	5	0	5	0	0	0	3
2023-02-15	726	ISM						pre	27.3	62.6	2	2-5	72	3001	0	6	1314	1317	5	0	5	0	0	0	3
2023-02-15	726	ISM						pre	27.3	62.6	2	2-5	72	3001	0	7	1314	1317	5	0	5	0	0	0	3
2023-02-15	726	ISM						pre	27.3	62.6	2	2-5	72	3001	0	8	1314	1317	5	0	5	0	0	0	3
2023-02-15	726	ISM						pre	27.3	62.6	2	2-5	72	3001	2	5	1315	1318	5	5	0	5	100	100	3
2023-02-15	726	ISM						pre	27.3	62.6	2	2-5	72	3001	2	6	1315	1318	5	5	0	5	100	100	3
2023-02-15	726	ISM						pre	27.3	62.6	2	2-5	72	3001	2	7	1315	1318	5	5	0	5	100	100	3
2023-02-15	726	ISM						pre	27.3	62.6	2	2-5	72	3001	2	8	1315	1318	5	5	0	5	100	100	3
2023-02-15	726	ISM						pre	27.3	62.6	2	2-5	72	3001	3	5	1315	1318	5	5	0	5	100	100	3
2023-02-15	726	ISM						pre	27.3	62.6	2	2-5	72	3001	3	6	1315	1318	5	5	0	5	100	100	3
2023-02-15	726	ISM						pre	27.3	62.6	2	2-5	72	3001	3	7	1316	1319	5	5	0	5	100	100	3
2023-02-15	726	ISM						pre	27.3	62.6	2	2-5	72	3001	3	8	1316	1319	5	5	0	5	100	100	3
2023-02-15	726	ISM						pre	27.3	62.6	2	2-5	72	3001	4	5	1316	1319	5	5	0	5	100	100	3
2023-02-15	726	ISM						pre	27.3	62.6	2	2-5	72	3001	4	6	1316	1319	5	5	0	5	100	100	3
2023-02-15	726	ISM						pre	27.3	62.6	2	2-5	72	3001	4	7	1316	1319	5	5	0	5	100	100	3
2023-02-15	726	ISM						pre	27.3	62.6	2	2-5	72	3001	4	8	1316	1319	5	5	0	5	100	100	3
2023-02-12	727	ISM						post	25.9	58.7	2	2-5	24	3001	0	1	1357	1400	5	0	5	0	0	0	3
2023-02-12	727	ISM						post	25.9	58.7	2	2-5	24	3001	0	2	1357	1400	5	0	5	0	0	0	3
2023-02-12	727	ISM						post	25.9	58.7	2	2-5	24	3001	0	3	1357	1400	5	0	5	0	0	0	3
2023-02-12	727	ISM						post	25.9	58.7	2	2-5	24	3001	0	4	1357	1400	5	0	5	0	0	0	3
2023-02-12	727	ISM						post	25.9	58.7	2	2-5	24	3001	2	1	1358	1401	5	5	0	5	100	100	3
2023-02-12	727	ISM						post	25.9	58.7	2	2-5	24	3001	2	2	1358	1401	5	5	0	5	100	100	3
2023-02-12	727	ISM						post	25.9	58.7	2	2-5	24	3001	2	3	1358	1401	5	5	0	5	100	100	3
2023-02-12	727	ISM						post	25.9	58.7	2	2-5	24	3001	2	4	1358	1401	5	5	0	5	100	100	3
2023-02-12	727	ISM						post	25.9	58.7	2	2-5	24	3001	3	1	1358	1401	5	5	0	5	100	100	3
2023-02-12	727	ISM						post	25.9	58.7	2	2-5	24	3001	3	2	1358	1401	5	5	0	5	100	100	3
2023-02-12	727	ISM						post	25.9	58.7	2	2-5	24	3001	3	3	1359	1402	5	5	0	5	100	100	3
2023-02-12	727	ISM						post	25.9	58.7	2	2-5	24	3001	3	4	1359	1402	5	5	0	5	100	100	3
2023-02-12	727	ISM						post	25.9	58.7	2	2-5	24	3001	4	1	1359	1402	5	5	0	5	100	100	3
2023-02-12	727	ISM						post	25.9	58.7	2	2-5	24	3001	4	2	1359	1402	5	5	0	5	100	100	3
2023-02-12	727	ISM						post	25.9	58.7	2	2-5	24	3001	4	3	1359	1402	5	5	0	5	100	100	3
2023-02-12	727	ISM						post	25.9	58.7	2	2-5	24	3001	4	4	1359	1402	5	5	0	5	100	100	3
2023-02-12	728	ISM						post	25.9	58.6	2	2-5	24	3001	0	5	1406	1409	5	0	5	0	0	0	3
2023-02-12	728	ISM						post	25.9	58.6	2	2-5	24	3001	0	6	1406	1409	5	0	5	0	0	0	3
2023-02-12	728	ISM						post	25.9	58.6	2	2-5	24	3001	0	7	1406	1409	5	0	5	0	0	0	3
2023-02-12	728	ISM						post	25.9	58.6	2	2-5	24	3001	0	8	1406	1409	5	0	5	0	0	0	3
2023-02-12	728	ISM						post	25.9	58.6	2	2-5	24	3001	2	5	1407	1410	5	5	0	5	100	100	3
2023-02-12	728	ISM						post	25.9	58.6	2	2-5	24	3001	2	6	1407	1410	5	5	0	5	100	100	3
2023-02-12	728	ISM						post	25.9	58.6	2	2-5	24	3001	2	7	1407	1410	5	5	0	5	100	100	3
2023-02-12	728	ISM						post	25.9	58.6	2	2-5	24	3001	2	8	1407	1410	5	5	0	5	100	100	3
2023-02-12	728	ISM						post	25.9	58.6	2	2-5	24	3001	3	5	1407	1410	5	5	0	5	100	100	3
2023-02-12	728	ISM						post	25.9	58.6	2	2-5	24	3001	3	6	1407	1410	5	5	0	5	100	100	3
2023-02-12	728	ISM						post	25.9	58.6	2	2-5	24	3001	3	7	1408	1411	5	5	0	5	100	100	3
2023-02-12	728	ISM						post	25.9	58.6	2	2-5	24	3001	3	8	1408	1411	5	5	0	5	100	100	3
2023-02-12	728	ISM						post	25.9	58.6	2	2-5	24	3001	4	5	1408	1411	5	5	0	5	100	100	3
2023-02-12	728	ISM						post	25.9	58.6	2	2-5	24	3001	4	6	1408	1411	5	5	0	5	100	100	3
2023-02-12	728	ISM						post	25.9	58.6	2	2-5	24	3001	4	7	1408	1411	5	5	0	5	100	100	3
2023-02-12	728	ISM						post	25.9	58.6	2	2-5	24	3001	4	8	1408	1411	5	5	0	5	100	100	3
2023-02-14	729	ISM						post	26.7	66.3	2	2-5	48	3001	0	1	1357	1400	5	0	5	0	0	0	3
2023-02-14	729	ISM						post	26.7	66.3	2	2-5	48	3001	0	2	1357	1400	5	0	5	0	0	0	3
2023-02-14	729	ISM						post	26.7	66.3	2	2-5	48	3001	0	3	1357	1400	5	0	5	0	0	0	3
2023-02-14	729	ISM						post	26.7	66.3	2	2-5	48	3001	0	4	1357	1400	5	0	5	0	0	0	3
2023-02-14	729	ISM						post	26.7	66.3	2	2-5	48	3001	2	1	1358	1401	5	5	0	5	100	100	3
2023-02-14	729	ISM						post	26.7	66.3	2	2-5	48	3001	2	2	1358	1401	5	5	0	5	100	100	3
2023-02-14	729	ISM						post	26.7	66.3	2	2-5	48	3001	2	3	1358	1401	5	5	0	5	100	100	3
2023-02-14	729	ISM						post	26.7	66.3	2	2-5	48	3001	2	4	1358	1401	5	5	0	5	100	100	3
2023-02-14	729	ISM						post	26.7	66.3	2	2-5	48	3001	3	1	1358	1401	5	5	0	5	100	100	3
2023-02-14	729	ISM						post	26.7	66.3	2	2-5	48	3001	3	2	1358	1401	5	5	0	5	100	100	3
2023-02-14	729	ISM						post	26.7	66.3	2	2-5	48	3001	3	3	1359	1402	5	5	0	5	100	100	3
2023-02-14	729	ISM						post	26.7	66.3	2	2-5	48	3001	3	4	1359	1402	5	5	0	5	100	100	3
2023-02-14	729	ISM						post	26.7	66.3	2	2-5	48	3001	4	1	1359	1402	5	5	0	5	100	100	3
2023-02-14	729	ISM						post	26.7	66.3	2	2-5	48	3001	4	2	1359	1402	5	5	0	5	100	100	3
2023-02-14	729	ISM						post	26.7	66.3	2	2-5	48	3001	4	3	1359	1402	5	5	0	5	100	100	3
2023-02-14	729	ISM						post	26.7	66.3	2	2-5	48	3001	4	4	1359	1402	5	5	0	5	100	100	3
2023-02-14	730	ISM						post	26.7	65.3	2	2-5	48	3001	0	5	1406	1409	5	0	5	0	0	0	3
2023-02-14	730	ISM						post	26.7	65.3	2	2-5	48	3001	0	6	1406	1409	5	0	5	0	0	0	3
2023-02-14	730	ISM						post	26.7	65.3	2	2-5	48	3001	0	7	1406	1409	5	0	5	0	0	0	3
2023-02-14	730	ISM						post	26.7	65.3	2	2-5	48	3001	0	8	1406	1409	5	0	5	0	0	0	3
2023-02-14	730	ISM						post	26.7	65.3	2	2-5	48	3001	2	5	1407	1410	5	5	0	5	100	100	3
2023-02-14	730	ISM						post	26.7	65.3	2	2-5	48	3001	2	6	1407	1410	5	5	0	5	100	100	3
2023-02-14	730	ISM						post	26.7	65.3	2	2-5	48	3001	2	7	1407	1410	5	5	0	5	100	100	3
2023-02-14	730	ISM						post	26.7	65.3	2	2-5	48	3001	2	8	1407	1410	5	5	0	5	100	100	3
2023-02-14	730	ISM						post	26.7	65.3	2	2-5	48	3001	3	5	1407	1410	5	5	0	5	100	100	3
2023-02-14	730	ISM						post	26.7	65.3	2	2-5	48	3001	3	6	1407	1410	5	5	0	5	100	100	3
2023-02-14	730	ISM						post	26.7	65.3	2	2-5	48	3001	3	7	1408	1411	5	5	0	5	100	100	3
2023-02-14	730	ISM						post	26.7	65.3	2	2-5	48	3001	3	8	1408	1411	5	5	0	5	100	100	3
2023-02-14	730	ISM						post	26.7	65.3	2	2-5	48	3001	4	5	1408	1411	5	5	0	5	100	100	3
2023-02-14	730	ISM						post	26.7	65.3	2	2-5	48	3001	4	6	1408	1411	5	5	0	5	100	100	3
2023-02-14	730	ISM						post	26.7	65.3	2	2-5	48	3001	4	7	1408	1411	5	5	0	5	100	100	3
2023-02-14	730	ISM						post	26.7	65.3	2	2-5	48	3001	4	8	1408	1411	5	5	0	5	100	100	3
2023-02-15	731	ISM						post	27.3	62.3	2	2-5	72	3001	0	1	1357	1400	5	0	5	0	0	0	3
2023-02-15	731	ISM						post	27.3	62.3	2	2-5	72	3001	0	2	1357	1400	5	0	5	0	0	0	3
2023-02-15	731	ISM						post	27.3	62.3	2	2-5	72	3001	0	3	1357	1400	5	0	5	0	0	0	3
2023-02-15	731	ISM						post	27.3	62.3	2	2-5	72	3001	0	4	1357	1400	5	0	5	0	0	0	3
2023-02-15	731	ISM						post	27.3	62.3	2	2-5	72	3001	2	1	1358	1401	5	5	0	5	100	100	3
2023-02-15	731	ISM						post	27.3	62.3	2	2-5	72	3001	2	2	1358	1401	5	5	0	5	100	100	3
2023-02-15	731	ISM						post	27.3	62.3	2	2-5	72	3001	2	3	1358	1401	5	5	0	5	100	100	3
2023-02-15	731	ISM						post	27.3	62.3	2	2-5	72	3001	2	4	1358	1401	5	5	0	5	100	100	3
2023-02-15	731	ISM						post	27.3	62.3	2	2-5	72	3001	3	1	1358	1401	5	5	0	5	100	100	3
2023-02-15	731	ISM						post	27.3	62.3	2	2-5	72	3001	3	2	1358	1401	5	5	0	5	100	100	3
2023-02-15	731	ISM						post	27.3	62.3	2	2-5	72	3001	3	3	1359	1402	5	5	0	5	100	100	3
2023-02-15	731	ISM						post	27.3	62.3	2	2-5	72	3001	3	4	1359	1402	5	5	0	5	100	100	3
2023-02-15	731	ISM						post	27.3	62.3	2	2-5	72	3001	4	1	1359	1402	5	5	0	5	100	100	3
2023-02-15	731	ISM						post	27.3	62.3	2	2-5	72	3001	4	2	1359	1402	5	5	0	5	100	100	3
2023-02-15	731	ISM						post	27.3	62.3	2	2-5	72	3001	4	3	1359	1402	5	5	0	5	100	100	3
2023-02-15	731	ISM						post	27.3	62.3	2	2-5	72	3001	4	4	1359	1402	5	5	0	5	100	100	3
2023-02-15	732	ISM						post	27.3	62.3	2	2-5	72	3001	0	5	1406	1409	5	0	5	0	0	0	3
2023-02-15	732	ISM						post	27.3	62.3	2	2-5	72	3001	0	6	1406	1409	5	0	5	0	0	0	3
2023-02-15	732	ISM						post	27.3	62.3	2	2-5	72	3001	0	7	1406	1409	5	0	5	0	0	0	3
2023-02-15	732	ISM						post	27.3	62.3	2	2-5	72	3001	0	8	1406	1409	5	0	5	0	0	0	3
2023-02-15	732	ISM						post	27.3	62.3	2	2-5	72	3001	2	5	1407	1410	5	5	0	5	100	100	3
2023-02-15	732	ISM						post	27.3	62.3	2	2-5	72	3001	2	6	1407	1410	5	5	0	5	100	100	3
2023-02-15	732	ISM						post	27.3	62.3	2	2-5	72	3001	2	7	1407	1410	5	5	0	5	100	100	3
2023-02-15	732	ISM						post	27.3	62.3	2	2-5	72	3001	2	8	1407	1410	5	5	0	5	100	100	3
2023-02-15	732	ISM						post	27.3	62.3	2	2-5	72	3001	3	5	1407	1410	5	5	0	5	100	100	3
2023-02-15	732	ISM						post	27.3	62.3	2	2-5	72	3001	3	6	1407	1410	5	5	0	5	100	100	3
2023-02-15	732	ISM						post	27.3	62.3	2	2-5	72	3001	3	7	1408	1411	5	5	0	5	100	100	3
2023-02-15	732	ISM						post	27.3	62.3	2	2-5	72	3001	3	8	1408	1411	5	5	0	5	100	100	3
2023-02-15	732	ISM						post	27.3	62.3	2	2-5	72	3001	4	5	1408	1411	5	5	0	5	100	100	3
2023-02-15	732	ISM						post	27.3	62.3	2	2-5	72	3001	4	6	1408	1411	5	5	0	5	100	100	3
2023-02-15	732	ISM						post	27.3	62.3	2	2-5	72	3001	4	7	1408	1411	5	5	0	5	100	100	3
2023-02-15	732	ISM						post	27.3	62.3	2	2-5	72	3001	4	8	1408	1411	5	5	0	5	100	100	3
2023-02-12	733	ISM						pre	25.2	68	2	2-5	24	3001	0	1	2214	2217	5	0	5	0	0	0	3
2023-02-12	733	ISM						pre	25.2	68	2	2-5	24	3001	0	2	2214	2217	5	0	5	0	0	0	3
2023-02-12	733	ISM						pre	25.2	68	2	2-5	24	3001	0	3	2214	2217	5	0	5	0	0	0	3
2023-02-12	733	ISM						pre	25.2	68	2	2-5	24	3001	0	4	2214	2217	5	0	5	0	0	0	3
2023-02-12	733	ISM						pre	25.2	68	2	2-5	24	3001	2	1	2215	2218	5	5	0	5	100	100	3
2023-02-12	733	ISM						pre	25.2	68	2	2-5	24	3001	2	2	2215	2218	5	5	0	5	100	100	3
2023-02-12	733	ISM						pre	25.2	68	2	2-5	24	3001	2	3	2215	2218	5	5	0	5	100	100	3
2023-02-12	733	ISM						pre	25.2	68	2	2-5	24	3001	2	4	2215	2218	5	5	0	5	100	100	3
2023-02-12	733	ISM						pre	25.2	68	2	2-5	24	3001	3	1	2215	2218	5	5	0	5	100	100	3
2023-02-12	733	ISM						pre	25.2	68	2	2-5	24	3001	3	2	2215	2218	5	5	0	5	100	100	3
2023-02-12	733	ISM						pre	25.2	68	2	2-5	24	3001	3	3	2216	2219	5	5	0	5	100	100	3
2023-02-12	733	ISM						pre	25.2	68	2	2-5	24	3001	3	4	2216	2219	5	5	0	5	100	100	3
2023-02-12	733	ISM						pre	25.2	68	2	2-5	24	3001	4	1	2216	2219	5	5	0	5	100	100	3
2023-02-12	733	ISM						pre	25.2	68	2	2-5	24	3001	4	2	2216	2219	5	5	0	5	100	100	3
2023-02-12	733	ISM						pre	25.2	68	2	2-5	24	3001	4	3	2216	2219	5	5	0	5	100	100	3
2023-02-12	733	ISM						pre	25.2	68	2	2-5	24	3001	4	4	2216	2219	5	5	0	5	100	100	3
2023-02-12	734	ISM						pre	25.2	65.3	2	2-5	24	3001	0	5	2220	2223	5	0	5	0	0	0	3
2023-02-12	734	ISM						pre	25.2	65.3	2	2-5	24	3001	0	6	2220	2223	5	0	5	0	0	0	3
2023-02-12	734	ISM						pre	25.2	65.3	2	2-5	24	3001	0	7	2220	2223	5	0	5	0	0	0	3
2023-02-12	734	ISM						pre	25.2	65.3	2	2-5	24	3001	0	8	2220	2223	5	0	5	0	0	0	3
2023-02-12	734	ISM						pre	25.2	65.3	2	2-5	24	3001	2	5	2221	2224	5	5	0	5	100	100	3
2023-02-12	734	ISM						pre	25.2	65.3	2	2-5	24	3001	2	6	2221	2224	5	5	0	5	100	100	3
2023-02-12	734	ISM						pre	25.2	65.3	2	2-5	24	3001	2	7	2221	2224	5	5	0	5	100	100	3
2023-02-12	734	ISM						pre	25.2	65.3	2	2-5	24	3001	2	8	2221	2224	5	5	0	5	100	100	3
2023-02-12	734	ISM						pre	25.2	65.3	2	2-5	24	3001	3	5	2221	2224	5	5	0	5	100	100	3
2023-02-12	734	ISM						pre	25.2	65.3	2	2-5	24	3001	3	6	2221	2224	5	5	0	5	100	100	3
2023-02-12	734	ISM						pre	25.2	65.3	2	2-5	24	3001	3	7	2222	2225	5	5	0	5	100	100	3
2023-02-12	734	ISM						pre	25.2	65.3	2	2-5	24	3001	3	8	2222	2225	5	5	0	5	100	100	3
2023-02-12	734	ISM						pre	25.2	65.3	2	2-5	24	3001	4	5	2222	2225	5	5	0	5	100	100	3
2023-02-12	734	ISM						pre	25.2	65.3	2	2-5	24	3001	4	6	2222	2225	5	5	0	5	100	100	3
2023-02-12	734	ISM						pre	25.2	65.3	2	2-5	24	3001	4	7	2222	2225	5	5	0	5	100	100	3
2023-02-12	734	ISM						pre	25.2	65.3	2	2-5	24	3001	4	8	2222	2225	5	5	0	5	100	100	3
2023-02-14	735	ISM						pre	26.8	57.2	2	2-5	48	3001	0	1	2214	2217	5	0	5	0	0	0	3
2023-02-14	735	ISM						pre	26.8	57.2	2	2-5	48	3001	0	2	2214	2217	5	0	5	0	0	0	3
2023-02-14	735	ISM						pre	26.8	57.2	2	2-5	48	3001	0	3	2214	2217	5	0	5	0	0	0	3
2023-02-14	735	ISM						pre	26.8	57.2	2	2-5	48	3001	0	4	2214	2217	5	0	5	0	0	0	3
2023-02-14	735	ISM						pre	26.8	57.2	2	2-5	48	3001	2	1	2215	2218	5	5	0	5	100	100	3
2023-02-14	735	ISM						pre	26.8	57.2	2	2-5	48	3001	2	2	2215	2218	5	5	0	5	100	100	3
2023-02-14	735	ISM						pre	26.8	57.2	2	2-5	48	3001	2	3	2215	2218	5	5	0	5	100	100	3
2023-02-14	735	ISM						pre	26.8	57.2	2	2-5	48	3001	2	4	2215	2218	5	5	0	5	100	100	3
2023-02-14	735	ISM						pre	26.8	57.2	2	2-5	48	3001	3	1	2215	2218	5	5	0	5	100	100	3
2023-02-14	735	ISM						pre	26.8	57.2	2	2-5	48	3001	3	2	2215	2218	5	5	0	5	100	100	3
2023-02-14	735	ISM						pre	26.8	57.2	2	2-5	48	3001	3	3	2216	2219	5	5	0	5	100	100	3
2023-02-14	735	ISM						pre	26.8	57.2	2	2-5	48	3001	3	4	2216	2219	5	5	0	5	100	100	3
2023-02-14	735	ISM						pre	26.8	57.2	2	2-5	48	3001	4	1	2216	2219	5	5	0	5	100	100	3
2023-02-14	735	ISM						pre	26.8	57.2	2	2-5	48	3001	4	2	2216	2219	5	5	0	5	100	100	3
2023-02-14	735	ISM						pre	26.8	57.2	2	2-5	48	3001	4	3	2216	2219	5	5	0	5	100	100	3
2023-02-14	735	ISM						pre	26.8	57.2	2	2-5	48	3001	4	4	2216	2219	5	5	0	5	100	100	3
2023-02-14	736	ISM						pre	26.8	57.4	2	2-5	48	3001	0	5	2220	2223	5	0	5	0	0	0	3
2023-02-14	736	ISM						pre	26.8	57.4	2	2-5	48	3001	0	6	2220	2223	5	0	5	0	0	0	3
2023-02-14	736	ISM						pre	26.8	57.4	2	2-5	48	3001	0	7	2220	2223	5	0	5	0	0	0	3
2023-02-14	736	ISM						pre	26.8	57.4	2	2-5	48	3001	0	8	2220	2223	5	0	5	0	0	0	3
2023-02-14	736	ISM						pre	26.8	57.4	2	2-5	48	3001	2	5	2221	2224	5	5	0	5	100	100	3
2023-02-14	736	ISM						pre	26.8	57.4	2	2-5	48	3001	2	6	2221	2224	5	5	0	5	100	100	3
2023-02-14	736	ISM						pre	26.8	57.4	2	2-5	48	3001	2	7	2221	2224	5	5	0	5	100	100	3
2023-02-14	736	ISM						pre	26.8	57.4	2	2-5	48	3001	2	8	2221	2224	5	5	0	5	100	100	3
2023-02-14	736	ISM						pre	26.8	57.4	2	2-5	48	3001	3	5	2221	2224	5	5	0	5	100	100	3
2023-02-14	736	ISM						pre	26.8	57.4	2	2-5	48	3001	3	6	2221	2224	5	5	0	5	100	100	3
2023-02-14	736	ISM						pre	26.8	57.4	2	2-5	48	3001	3	7	2222	2225	5	5	0	5	100	100	3
2023-02-14	736	ISM						pre	26.8	57.4	2	2-5	48	3001	3	8	2222	2225	5	5	0	5	100	100	3
2023-02-14	736	ISM						pre	26.8	57.4	2	2-5	48	3001	4	5	2222	2225	5	5	0	5	100	100	3
2023-02-14	736	ISM						pre	26.8	57.4	2	2-5	48	3001	4	6	2222	2225	5	5	0	5	100	100	3
2023-02-14	736	ISM						pre	26.8	57.4	2	2-5	48	3001	4	7	2222	2225	5	5	0	5	100	100	3
2023-02-14	736	ISM						pre	26.8	57.4	2	2-5	48	3001	4	8	2222	2225	5	5	0	5	100	100	3
2023-02-15	737	ISM						pre	27.4	60.4	2	2-5	72	3001	0	1	2214	2217	5	0	5	0	0	0	3
2023-02-15	737	ISM						pre	27.4	60.4	2	2-5	72	3001	0	2	2214	2217	5	0	5	0	0	0	3
2023-02-15	737	ISM						pre	27.4	60.4	2	2-5	72	3001	0	3	2214	2217	5	0	5	0	0	0	3
2023-02-15	737	ISM						pre	27.4	60.4	2	2-5	72	3001	0	4	2214	2217	5	0	5	0	0	0	3
2023-02-15	737	ISM						pre	27.4	60.4	2	2-5	72	3001	2	1	2215	2218	5	5	0	5	100	100	3
2023-02-15	737	ISM						pre	27.4	60.4	2	2-5	72	3001	2	2	2215	2218	5	5	0	5	100	100	3
2023-02-15	737	ISM						pre	27.4	60.4	2	2-5	72	3001	2	3	2215	2218	5	5	0	5	100	100	3
2023-02-15	737	ISM						pre	27.4	60.4	2	2-5	72	3001	2	4	2215	2218	5	5	0	5	100	100	3
2023-02-15	737	ISM						pre	27.4	60.4	2	2-5	72	3001	3	1	2215	2218	5	5	0	5	100	100	3
2023-02-15	737	ISM						pre	27.4	60.4	2	2-5	72	3001	3	2	2215	2218	5	5	0	5	100	100	3
2023-02-15	737	ISM						pre	27.4	60.4	2	2-5	72	3001	3	3	2216	2219	5	5	0	5	100	100	3
2023-02-15	737	ISM						pre	27.4	60.4	2	2-5	72	3001	3	4	2216	2219	5	5	0	5	100	100	3
2023-02-15	737	ISM						pre	27.4	60.4	2	2-5	72	3001	4	1	2216	2219	5	5	0	5	100	100	3
2023-02-15	737	ISM						pre	27.4	60.4	2	2-5	72	3001	4	2	2216	2219	5	5	0	5	100	100	3
2023-02-15	737	ISM						pre	27.4	60.4	2	2-5	72	3001	4	3	2216	2219	5	5	0	5	100	100	3
[truncated: 1,649 more rows]

## Sheet: Dictionary
Name	Description
date	Date of test
SheetSerial	Identifier for the physical data sheet on which the data was collected
Performed by	Initital if the person that performed the experiment
Scoredby	Initital of the person that scored the outcomes
Enteredby	Initial of the person who filled out form
TinyTagSN	Serial number of the deviced used to capture the temperature and relative humidity during experiment
Acclimitizationstart	Time mosquitoes were brought into the testing room
Acclimitizationend	Time mosquitoes were ready for testing
pbo_exposure	Period when PBO was offered: Pre = PBO not offered; Post: PBO offered for one hour before exposure to insecticide
Temperature	temperature in degrees C
Humidity	Relative humidity in percentage
mosquito species	code number of species used. 1=Susceptible An. gambiae; 2=Resistant An. arabiensis; 5=An. gambiae (KDR); 6=Suscpetible Ae. aegypti; 7=Resistant Cx. quinquefasciatus; 8=Resistant An. funestus
age of mosquito	age of mosquito in days
timepoint	Time of endpoints assessment. 24=24 hours after exposure; 48=48 hours after exposure; 72=72 hours after exposure
Netcode	Identifier for the net being used. 1=Deltamethrin; 10=Deltamethrin+PBO; 3001=Tsara Soft
piecenumber	Number of net pieces tested
replicate number	Multple cones are used for at each net position. This differentiates the cones in the same net position
test start	Time that the test starts
test end	Time the test ends
mosquitoes exposed	count of mosquitos in each cone
KD 60	Knock down after 60 minutes
alive	number of mosquitos alive
dead	number of mosquitos dead
%KD	Knock down percentage
%mortality	mortality percentage
experiment	Number of experiment
